# Supplementary material for: A fatty acid anabolic pathway in specialized-cells sustains a remote signal that controls egg activation in Drosophila
Source: PLoS Genet. 2024 Mar 14;20(3):e1011186. doi: 10.1371/journal.pgen.1011186 (PMC10965083; doi:10.1371/journal.pgen.1011186)
Supplement: S1 Raw Data — (ZIP) [file pgen.1011186.s001.zip]

Archive with 80 entries (72 files):
- Poidevin DATA/Fig1/
- Poidevin DATA/Fig1/1A_Spiracles NEW.tif
- Poidevin DATA/Fig1/1B_2016-09-1407-6432i.pzfx
- Poidevin DATA/Fig1/1C_180330 TAG.pzfx
- Poidevin DATA/Fig1/1D_190216 Fertility.pzfx
- Poidevin DATA/Fig2/
- Poidevin DATA/Fig2/211010 Fertility SVP80.pzfx
- Poidevin DATA/Fig2/211010 Fertility SVP80.xlsx
- Poidevin DATA/Fig2/E_Summary_W_POI7b2.pptx
- Poidevin DATA/Fig2/F_Summary_GFP_POI8.pptx
- Poidevin DATA/Fig2/G_Summary_Ri5_POI9b1.pptx
- Poidevin DATA/Fig2/H_Summary_Ri88_POI10b2.pptx
- Poidevin DATA/Fig3/
- Poidevin DATA/Fig3/C_201206 choix.xlsx
- Poidevin DATA/Fig3/D_190917 Egg fertility.pzfx
- Poidevin DATA/Fig3/E_190917 Pupae fertility.pzfx
- Poidevin DATA/Fig3/F_190917 fertility.pzfx
- Poidevin DATA/Fig4/
- Poidevin DATA/Fig4/A_191219 Spermato.xlsx
- Poidevin DATA/Fig4/B_vitesse spermato manual tracking 2.xlsx
- Poidevin DATA/Fig5/
- Poidevin DATA/Fig5/D_201014 Nuclei.xlsx
- Poidevin DATA/Fig5/E_201027 bleach eggs.xlsx
- Poidevin DATA/Fig5/F_Quantification Western Smaug.xlsx
- Poidevin DATA/Fig6/
- Poidevin DATA/Fig6/6A_210928 Nuclei in eggs stage 14 Activated.xlsx
- Poidevin DATA/Fig6/6B_ Western blot Smaug.pptx
- Poidevin DATA/Fig6/6B_Quantification Western Smaug.pzfx
- Poidevin DATA/Fig6/6C_Oocytes bleaching resistance.xlsx
- Poidevin DATA/Fig6/6D_Cytomine pictures/
- Poidevin DATA/Fig6/6D_Cytomine pictures/88-4_3-TIFF_CROP.tif (RGB).tif
- Poidevin DATA/Fig6/6D_Cytomine pictures/i5-4_3-TIFF_CROP.tif (RGB).tif
- Poidevin DATA/Fig6/6D_Cytomine pictures/wt-4_3-TIFF_CROP.tif (RGB).tif
- Poidevin DATA/SUP DATA/
- Poidevin DATA/SUP DATA/S2 Table -S4 Fig - Fig 1B.xlsx
- Poidevin DATA/SUP DATA/S3 Table.xls
- Poidevin DATA/SUP DATA/S6 FIg.pzfx
- Poidevin DATA/SUP DATA/Supplementary figure S1/figuresfertility males.xlsx
- Poidevin DATA/SUP DATA/Supplementary figure S1/figuresfertility males_Micka.xlsx
- Poidevin DATA/SUP DATA/Supplementary figure S2/Supplementary Fig. 2.tif
- Poidevin DATA/SUP DATA/Supplementary figure S5/A_211112 Fertility additonal RNAi.pzfx
- Poidevin DATA/SUP DATA/Supplementary figure S5/A_211112 Fertility additonal RNAi.xlsx
- Poidevin DATA/SUP DATA/Supplementary figure S5/B_1407_FAS+6432-ponte.pptx
- Poidevin DATA/SUP DATA/Supplementary figure S5/B_1407_FAS+6432-ponte.pzfx
- Poidevin DATA/SUP DATA/Supplementary figure S5/B_1407_FAS+6432-ponte.xlsx
- Poidevin DATA/SUP DATA/Supplementary figure S5/C_230707 Fertility SUP.pptx
- Poidevin DATA/SUP DATA/Supplementary figure S5/C_230707 Fertility SUP.pzfx
- Poidevin DATA/SUP DATA/Supplementary figure S5/C_230707 Fertility SUP.xlsx
- Poidevin DATA/SUP DATA/Supplementary figure S5/D_2016-10-PONTE fas3i-6432igraphes SVP SUP.pptx
- Poidevin DATA/SUP DATA/Supplementary figure S5/D_2016-10-PONTE fas3i-6432igraphes SVP SUP.pzfx
- Poidevin DATA/SUP DATA/Supplementary figure S5/D_2016-10-PONTE fas3i-6432igraphes SVP SUP.xlsx
- Poidevin DATA/SUP DATA/Supplementary figure S5/S5 Fig Sup regroup.doc
- Poidevin DATA/SUP DATA/Supplementary figure S5/Supplementary Figure S5.pptx
- Poidevin DATA/SUP DATA/Supplementary figure S5/Supplementary Figure S5.pzfx
- Poidevin DATA/SUP DATA/Supplementary figure S6/231117 Nanos.pzfx
- Poidevin DATA/SUP DATA/Supplementary figure S6/231117 Nanos.xlsx
- Poidevin DATA/SUP DATA/Supplementary figure S6/231117 Nanos_S6SUP.pptx
- Poidevin DATA/SUP DATA/Supplementary figure S1/S1 Fig.xlsx
- Poidevin DATA/Fig2/C_17_2021 10 19.lif_GFP_uterus_gainGFP 600_17-1_flatten.tif
- Poidevin DATA/Fig2/A_4_4_2021 10 19 PromEXGFP.lif_GFP_cuticule_1.tif
- Poidevin DATA/Fig2/B_2_2_2021 10 19.lif_PromExGFP SVP80_cuticuke_1.tif
- Poidevin DATA/Fig2/D_2_2021 10 19.lif - PromE xGFP SVP80_uterus_1-2.tif
- Poidevin DATA/Fig3/A1_AVG_20201112_3weeks.lif - WT 3-1_1.tif
- Poidevin DATA/Fig3/A2_AVG_20201112_3weeks.lif - RI45 1_1.tif
- Poidevin DATA/Fig3/A3_AVG_20201112_3weeks.lif - RI88 3-1_1.tif
- Poidevin DATA/Fig3/B1_MAX_20201213 1week.lif - ctrl6-1_s.tif
- Poidevin DATA/Fig3/B2_MAX_20201213_1week.lif - ri453_.tif
- Poidevin DATA/Fig3/B3_MAX_20201213_1week.lif - ri887-1_.tif
- Poidevin DATA/Fig4/C_2020 07 1_Ovary_tub Acetyled _Cy3.lif_W.tif
- Poidevin DATA/Fig4/D_2020 07 1_Ovary _tub Acetyled _Cy3.lif_Ri5.tif
- Poidevin DATA/Fig4/E_2020 07 1_Ovary_tub Acetyled _Cy3.lif_Ri88.tif
- Poidevin DATA/Fig5/A_2020 09 16_Ovary _DAPI.lif - W.tif
- Poidevin DATA/Fig5/B_2020 09 16_Ovary_DAPI.lif_Ri5_9.tif
- Poidevin DATA/Fig5/C_2020 09 16_Ovary_DAPI.lif_Ri88_16.tif
- Poidevin DATA/Fig5/G_20230608_spindles oocyte_5.lif - F_U24_3.tif
- Poidevin DATA/Fig5/H_20230608_spindles oocyte_3.lif - F_R5_3.tif
- Poidevin DATA/Fig5/I_20230608_spindles oocyte_4.lif - F_Ri88_3.tif
- Poidevin DATA/SUP DATA/Supplementary figure S7/221130 Lay eggs Activation with or not dechorionation.pptx
- Poidevin DATA/SUP DATA/Supplementary figure S7/221130 Lay eggs Activation with or not dechorionation.pzfx
- Poidevin DATA/SUP DATA/Supplementary figure S7/221130 Lay eggs Activation with or not dechorionation.xlsx
