# Supplementary material for: A fatty acid anabolic pathway in specialized-cells sustains a remote signal that controls egg activation in Drosophila
Source: PLoS Genet. 2024 Mar 14;20(3):e1011186. doi: 10.1371/journal.pgen.1011186 (PMC10965083; doi:10.1371/journal.pgen.1011186)
Supplement: S1 Raw Data — (ZIP) [file pgen.1011186.s001.zip › Poidevin DATA/Fig2/211010 Fertility SVP80.xlsx]

## Sheet: Feuil1
Sigle	Genotype	day 1			day 2			day 3			day 4			day 5			day 6
	Co	187	9		194	64.6667		85	28.3333		86	28.6667		34	11.3333		35	11.6667
	w Co	139	46.3333		120	40		99	33		85	28.3333		13	4.33333		59	19.6667
	w Co	158	52.6667		129	43		97	32.3333		88	29.3333		39	13		54	18
	w Co	164	54.6667	42.9333	176	58.6667	51.6	76	25.3333	28	90	30	28.5333	35	11.6667	11.1333	53	17.6667	16.4667
	w Co	156	52	8.59548	155	51.6667	4.63249	63	21	2.23607	79	26.3333	0.620036	46	15.3333	1.83969	46	15.3333	1.38484
	CG6432Ri	57	19		0	0		1	0.333333		0	0		0	0		0	0
	Ri88	69	23		1	0.333333		0	0		0	0		0	0		0	0
	Ri88	54	18		0	0		0	0		0	0		0	0		0	0
	Ri88	49	16.3333	17.7333	3	1	0.266667	0	0	0.0666667	0	0	0	0	0	0	0	0	0
	Ri88	37	12.3333	1.73973	0	0	0.194365	0	0	0.0666667	0	0	0	0	0	0	0	0	0
	CG6432Ri;svp	137	45.6667		120	40		110	36.6667		84	28		36	12		34	11.3333
	Ri88 svp80	155	51.6667		160	53.3333		152	50.6667		140	46.6667		92	30.6667		27	9
	Ri88 svp80	157	52.3333		148	49.3333		103	34.3333		96	32		60	20		10	3.33333
	Ri88 svp80	133	44.3333	46.2667	140	46.6667	44.8	91	30.3333	34.1333	94	31.3333	31.3333	34	11.3333	16.0667	51	17	9.66667
	Ri88 svp80	112	37.3333	2.7374	104	34.6667	3.336	56	18.6667	5.16462	56	18.6667	4.51171	19	6.33333	4.25624	23	7.66667	2.24846
	FASN3Ri	46	15.3333		0	0		0	0		0	0		0	0		0	0
	Ri5	33	11		0	0		0	0		0	0		0	0		0	0
	Ri5	49	16.3333		0	0		0	0		0	0		0	0		0	0
	Ri5	52	17.3333	13.9333	2	0.666667	0.133333	0	0	0	0	0	0	0	0	0	0	0	0
	Ri5	29	9.66667	1.51804	0	0	0.133333	0	0	0	0	0	0	0	0	0	0	0	0
	FASN3Ri;svp	11	3.66667		92	30.6667		42	14		38	12.6667		43	14.3333		36	12
	Ri5 svp80	146	48.6667		125	41.6667		66	22		49	16.3333		6	2		40	13.3333
	Ri5 svp80	139	46.3333		107	35.6667		112	37.3333		96	32		33	11		35	11.6667
	Ri5 svp80	151	50.3333	37.6	140	46.6667	40	117	39	29.6	127	42.3333	25	50	16.6667	12.7333	30	10	11.8
	Ri5 svp80	117	39	8.70147	136	45.3333	3.01294	107	35.6667	4.92995	65	21.6667	5.42115	59	19.6667	3.03571	36	12	0.533333
virgin 3-6/11 >>. w males 6-10/11 >>> 3♀/tube
