# Supplementary material for: A fatty acid anabolic pathway in specialized-cells sustains a remote signal that controls egg activation in Drosophila
Source: PLoS Genet. 2024 Mar 14;20(3):e1011186. doi: 10.1371/journal.pgen.1011186 (PMC10965083; doi:10.1371/journal.pgen.1011186)
Supplement: S1 Raw Data — (ZIP) [file pgen.1011186.s001.zip › Poidevin DATA/Fig3/C_201206 choix.xlsx]

## Sheet: Feuil1
choix	Mâles CS		F wt: CS
			FASN3						6432
date	temps	FCS	F Ri5	NC		date	temps	FCS	F Ri88	NC
1,11,19	1.2		1			1,11,19	4.2		1
	1.1	1					5.1		1
	6.3	1					2		1
	12.1		1				10	1
	15	1					4		1
	1.25	1					5		1
	1.45		1				1.43		1
	2.6		1				6	1
	4.3		1				30			1
	1.3	1				18,11,19	3.3	1
	15.2		1				2.3		1
18,11,19	1		1				6	1
	3.4		1				3.2	1
	3.4	1					9.3		1
	6.5		1				1.1		1
	6	1					4		1
	3.4	1					2.3		1
	3.1		1				6.1		1
	4.5	1					10	1
	1.3		2				3.2		1
	2		1				0.5		1
	5	1					4.4		1
	7	1					2.3	1
	10	1					12		1
	4.3	1					30			1
	7		1
	10		1
	10		1
	8.5	1
	Total	14	16	0	30			7	16	2	25
			FASN3i (30)						CG6432i (25)
		FCS	F Ri5	NC	Total			FCS	F Ri88	NC	Total
	Percentage	46.6667	53.3333					28	64	8

## Sheet: Feuil2
Choix	premiers	essais
	date	7,10,2019	mâle RFP
	cop, mn	F w	F Ri88 (6432)	NC
	14.2	1
	10.5	1
	19.3		1
	total	2	1	3
	Le temps jusqu'à la copulation est trop long
	Les mâles RFP font trop peu la cour
date	temps	mâle	Fw	FRi88	NC			date	temps204	mâle	Fw	FRi5	NC
14,10,19		CS trop jeune						14,10,19		CS mature
	2.4		1						2.4			1
	2.1		1						5.4			1
	5		1						12			1
	7.5		1						9.3			1
	7.5		1						7.3			1
	5.3			1					4.3		1
	4.3			1					3.4			1
	2.3			1					2.4			1
	2		1						30				1
	8		1						30				1
	30				1				3.3		1
	3.1			1					7.5		1
	3.3			1					25			1
	7.3		1						30				1
	10			1					30				1
	30				1			21,10,19	5	CS 4d		1
	30				1				10		1
21,10,19	1	CS 4d		1					8			1
	2			1					11			1
	3			1					4.3		1
	10		1						5			1
	7	CS 6d	1						8		1
	1.5		1						7			1
	2			1					23			1
	3.3		1						30				1
	14			1					3.2	CS 6d		1
	3.3			1					2			1
	3			1					4.2		1
	7			1					12			1	1
	23		1						30
	14			1
	12			1
	9.3			1
	7			1
	30				1
Total			13	18	4			Total			7	17	6
			Fw	FRi88	NC						Fw	FRi5	NC
				6432
	Le temps jusqu'à la copulation est bon
	Les femelles white sont discriminées négativement
	Il faut donc prendre mâles et femelles Canton-S
