# Supplementary material for: A fatty acid anabolic pathway in specialized-cells sustains a remote signal that controls egg activation in Drosophila
Source: PLoS Genet. 2024 Mar 14;20(3):e1011186. doi: 10.1371/journal.pgen.1011186 (PMC10965083; doi:10.1371/journal.pgen.1011186)
Supplement: S1 Raw Data — (ZIP) [file pgen.1011186.s001.zip › Poidevin DATA/Fig4/A_191219 Spermato.xlsx]

## Sheet: Feuil1
	Co	Sp1	Sp2	Sp	SR		Ri-88	Sp1	Sp2	Sp	SR		Ri-5	Sp1	Sp2	Sp	SR
	1	62	60	122	123		1	44	48	92	221		1	75	81	156	64
	2	42	81	123	99		2	35	38	73	235		2	36	39	75	165
	3	29	44	73	180		3	47	38	85	223		3	60	41	101	94
	4	26	44	70	233		4	53	36	89	199		4	50	55	105	183
	5	50	61	111	207		5	33	47	80	188		5	48	44	92	137
	6	59	59	118	252		6	37	51	88	218		6	40	34	74	189
	7	75	53	128	131		7	21	32	53	209		7	6	1	7	198
	8	55	43	98	207		8	19	42	61	215		8	71	81	152	139
	9	47	35	82	246		9	42	49	91	223		9	55	42	97	108
	10	53	61	114	205		10	16	29	45	248		10	36	47	83	170
	11	42	44	86	245		11	66	53	119	177		11	73	58	131	232
	12	26	35	61	259		12	53	67	120	52		12	35	42	77	183
	13	65	81	146	213		13	40	50	90	233		13	59	37	96	222
	14	54	60	114	247		14	25	35	60	181		14	69	53	122	219
	15	76	54	130	142		15	72	45	117	132		15	48	61	109	213
	16	35	43	78	206		16	25	45	70	185		16	50	55	105	202
	17	78	33	111	215		17	56	66	122	203		17	58	61	119	200
	18	60	51	111	211		18	19	72	91	195		18	76	34	110	203
	19	42	44	86	208		19	50	44	94	229		19	37	48	85	164
	20	29	45	74	234		20	36	57	93	218		20	39	50	89	171
	21	66	62	128	209		21	73	17	90	205		21	53	38	91	192
	22	29	35	64	213		22	55	25	80	247		22	38	55	93	171
	23	43	45	88	223		23	61	59	120	217		23	63	65	128	111
	24	49	58	107	141		24	26	44	70	232		24	25	36	61	127
	25	60	34	94	250		25	37	37	74	198		25	68	18	86	146
	26	27	57	84	239		26	28	68	96	243		26	40	40	80	151
							27	32	43	75	211		27	72	43	115	169
	Co		day1	100.038	205.308		CG6432i			87.0385	204.846		FASN3i			97.0769	167.462
				4.55513	8.56842					3.97329	7.60116					5.62341	7.99294
	1	0	0	0	117		1	13	4	17	155		1	6	2	8	155
	2	20	23	43	116		2	45	48	93	171		2	25	35	60	12
	3	1	0	1	123		3	4	10	14	52		3	24	10	34	231
	4	0	0	0	128		4	4	30	34	17		4	3	8	11	101
	5	7	23	30	35		5	63	78	141	186		5	25	35	60	185
	6	5	2	7	135		6	13	35	48	161		6	10	8	18	171
	7	35	42	77	152		7	49	43	92	143		7	50	71	121	153
	8	9	5	14	42		8	10	5	15	158		8	58	60	118	131
	9	7	14	21	82		9	11	23	34	187		9	32	11	43	123
	10	4	0	4	1		10	2	16	18	146		10	12	58	70	34
	11	12	1	13	109		11	22	15	37	30		11	47	49	96	98
	12	6	5	11	70		12	3	36	39	106		12	37	18	55	169
	13	12	1	13	83		13	14	6	20	173		13	0	50	50	173
	14	4	13	17	71		14	15	22	37	198		14	10	26	36	134
	15	18	7	25	99		15	30	59	89	120		15	40	22	62	145
	16	1	2	3	67		16	20	15	35	133		16	28	11	39	188
	17	11	3	14	51		17	30	12	42	165		17	8	9	17	159
	18	25	7	32	111		18	30	22	52	180		18	47	53	100	146
	19	8	1	9	47		19	33	28	61	168		19	16	31	47	205
	20	0	0	0	101		20	5	62	67	173		20	19	70	89	133
	21	0	1	1	122		21	68	40	108	154		21	56	24	80	155
	22	12	13	25	117		22	11	24	35	196		22	31	38	69	157
	23	7	1	8	53		23	47	43	90	181		23	39	43	82	139
	24	4	7	11	72		24	24	26	50	162		24	36	41	77	175
	25	8	3	11	81		25	33	37	70	171		25	34	25	59	179
	26	15	0	15	44		26	12	21	33	157		26	12	13	25	126
	27	9	22	31	51		27	14	44	58	159		27	48	56	104	132
	28	0	24	24	67		28	67	35	102	146		28	45	35	80	146
	29	0	0	0	12		29	20	38	58	200		29	21	19	40	162
	30	26	3	29	41		30	31	16	47	168		30	37	33	70	144
	31	7	2	9	46
	32	1	0	1	36
			day5	15.5938	74.1154					54.5333	150.533					60.6667	145.367
				2.82195	6.72875					5.74651	8.28025					5.59378	7.95786
