# Supplementary material for: A fatty acid anabolic pathway in specialized-cells sustains a remote signal that controls egg activation in Drosophila
Source: PLoS Genet. 2024 Mar 14;20(3):e1011186. doi: 10.1371/journal.pgen.1011186 (PMC10965083; doi:10.1371/journal.pgen.1011186)
Supplement: S1 Raw Data — (ZIP) [file pgen.1011186.s001.zip › Poidevin DATA/Fig4/B_vitesse spermato manual tracking 2.xlsx]

## Sheet: W_Exp1
spz ovaries dsred_W_promE_ts_2
Track	slice	X	Y	distance (µm)	velocity	pixel value	time (sec)	Vitesse (µm/sec)
2	3	851	499	2.97	1.485	1679	0.25
2	4	849	503	0.577	0.288	1729	0.25
2	5	825	506	3.12	1.56	2047	0.25
2	6	807	515	2.596	1.298	1329	0.25
2	7	785	518	2.864	1.432	1293	0.25
2	8	763	516	2.85	1.425	1409	0.25
2	9	746	512	2.253	1.126	1817	0.25
2	10	741	510	0.695	0.347	1664	0.25
2	11	721	502	2.779	1.389	1466	0.25
2	12	689	486	4.615	2.308	1250	0.25
2	13	682	467	2.612	1.306	1550	0.25
2	14	674	444	3.141	1.571	1542	0.25
2	15	657	423	3.485	1.743	1764	0.25
2	16	630	423	3.483	1.742	2066	0.25
2	17	623	446	3.101	1.551	2502	0.25
2	18	643	451	2.659	1.33	1307	0.25
2	19	651	474	3.141	1.571	1158	0.25
2	20	681	463	4.122	2.061	1101	0.25
2	21	697	464	2.068	1.034	1210	0.25
2	22	718	474	3	1.5	1073	0.25
2	23	737	486	2.899	1.449	937	0.25
2	24	749	492	1.731	0.865	1057	0.25
2	25	774	508	3.829	1.914	1095	0.25
2	26	791	504	2.253	1.126	1170	0.25
2	27	811	503	2.583	1.292	1131	0.25
2	28	833	483	3.835	1.918	1289	0.25
2	29	851	463	3.471	1.736	949	0.25
2	30	870	452	2.832	1.416	1008	0.25
2	31	881	447	1.559	0.779	1205	0.25
2	32	907	432	3.872	1.936	952	0.25
2	33	925	432	2.322	1.161	1689	0.25
2	34	947	426	2.942	1.471	2611	0.25
Total				90.259			8	11.2824
5	23	879	490	2.77	1.385	2328	0.25
5	24	851	506	4.16	2.08	1466	0.25
5	25	831	511	2.659	1.33	1582	0.25
5	26	798	514	4.275	2.137	1356	0.25
5	27	765	507	4.352	2.176	1789	0.25
5	28	743	500	2.978	1.489	1260	0.25
5	29	695	484	6.527	3.263	997	0.25
5	30	681	474	2.219	1.11	1150	0.25
5	31	658	467	3.101	1.551	1153	0.25
5	32	626	442	5.238	2.619	1340	0.25
5	33	637	420	3.173	1.586	921	0.25
5	34	655	423	2.354	1.177	939	0.25
5	35	681	431	3.509	1.755	1067	0.25
5	36	689	446	2.193	1.097	1031	0.25
5	37	698	462	2.368	1.184	1014	0.25
5	38	706	488	3.509	1.755	1088	0.25
5	39	751	503	6.119	3.06	989	0.25
5	40	785	507	4.416	2.208	992	0.25
5	41	781	508	0.532	0.266	1250	0.25
5	42	818	503	4.816	2.408	1206	0.25
5	43	851	504	4.259	2.129	1092	0.25
5	44	869	491	2.864	1.432	980	0.25
5	45	886	474	3.101	1.551	975	0.25
5	46	895	467	1.471	0.735	1212	0.25
5	47	921	467	3.354	1.677	1236	0.25
5	48	947	455	3.694	1.847	1043	0.25
5	49	975	446	3.794	1.897	1426	0.25
Total				93.805			6.75	13.897
6	13	778	602	8.135	4.068	1147	0.25
6	14	731	591	6.227	3.113	3769	0.25
6	15	678	584	6.896	3.448	2346	0.25
6	16	635	568	5.919	2.959	1034	0.25
6	17	583	552	7.018	3.509	1492	0.25
6	18	534	548	6.342	3.171	1111	0.25
6	19	486	527	6.759	3.379	1125	0.25
6	20	439	523	6.085	3.042	1218	0.25
6	21	414	491	5.238	2.619	1206	0.25
6	22	402	467	3.461	1.731	1307	0.25
6	23	386	427	5.557	2.779	1122	0.25
Total				67.637			2.75	24.5953
7	48	431	503	4.336	2.168	1291	0.25
7	49	461	523	4.651	2.326	1257	0.25
7	50	505	538	5.997	2.998	1021	0.25
7	51	529	559	4.114	2.057	2351	0.25
7	52	562	579	4.978	2.489	1124	0.25
7	53	585	590	3.289	1.644	1134	0.25
7	54	618	607	4.789	2.394	989	0.25
7	55	643	607	3.225	1.613	1139	0.25
7	56	703	611	7.757	3.879	947	0.25
7	57	718	607	2.003	1.001	978	0.25
7	58	750	606	4.13	2.065	1305	0.25
7	59	771	604	2.721	1.361	1120	0.25
7	60	794	600	3.012	1.506	1060	0.25
Total				55.002			3.25	16.9237
8	33	459	664	2.694	1.347	1157	0.25
8	34	489	679	4.327	2.163	1339	0.25
8	35	507	700	3.568	1.784	2795	0.25
8	36	533	726	4.743	2.372	1718	0.25
8	37	557	748	4.2	2.100	1105	0.25
8	38	594	760	5.018	2.509	991	0.25
8	39	623	768	3.881	1.940	982	0.25
8	40	665	768	5.418	2.709	1070	0.25
8	41	691	752	3.938	1.969	989	0.25
8	42	719	742	3.835	1.918	1050	0.25
Total				41.622			2.5	16.6488
9	7	642	398	14.785	7.392	1187	0.25
9	8	650	410	1.86	0.930	1561	0.25
9	9	670	452	6.001	3.000	1184	0.25
9	10	682	488	4.895	2.448	1127	0.25
9	11	694	496	1.86	0.930	1603	0.25
9	12	722	530	5.682	2.841	981	0.25
9	13	758	546	5.082	2.541	1226	0.25
9	14	776	572	4.079	2.040	903	0.25
9	15	804	598	4.929	2.465	1002	0.25
9	16	832	618	4.439	2.219	973	0.25
9	17	832	640	2.838	1.419	1051	0.25
9	18	846	678	5.224	2.612	1036	0.25
9	19	852	692	1.965	0.982	1378	0.25
9	20	870	720	4.294	2.147	1705	0.25
9	21	870	762	5.418	2.709	1172	0.25
Total				73.351			3.75	19.5603
10	30	486	296	42.247	21.123	1000	0.25
10	31	494	248	6.277	3.139	714	0.25
10	32	520	212	5.729	2.864	698	0.25
10	33	556	198	4.983	2.491	620	0.25
10	34	572	202	2.128	1.064	734	0.25
10	35	596	184	3.87	1.935	823	0.25
10	36	632	198	4.983	2.491	710	0.25
10	37	676	188	5.821	2.910	744	0.25
10	38	692	188	2.064	1.032	738	0.25
10	39	720	190	3.621	1.811	752	0.25
10	40	742	194	2.885	1.442	821	0.25
10	41	782	202	5.262	2.631	815	0.25
10	42	808	218	3.938	1.969	910	0.25
Total				51.561			3	17.187
spz ovaries dsred_W_promE_ts_3
Track	slice	X	Y	distance (µm)	velocity	pixel value	time (sec)	Vitesse (µm/sec)
11	1	548	232	2.942	1.471	967	0.25
11	2	572	226	3.191	1.596	1166	0.25
11	3	602	204	4.799	2.400	893	0.25
11	4	634	202	4.136	2.068	1246	0.25
11	5	680	204	5.94	2.970	926	0.25
11	6	710	202	3.879	1.939	950	0.25
11	7	744	212	4.572	2.286	856	0.25
11	8	772	224	3.93	1.965	882	0.25
11	9	788	212	2.58	1.290	1757	0.25
11	10	814	230	4.079	2.040	852	0.25
Total				37.106			2.25	16.4916
12	6	634	372	6.24	3.120	4621	0.25
12	7	646	388	2.58	1.290	1823	0.25
12	8	646	410	2.838	1.419	1496	0.25
12	9	664	438	4.294	2.147	1332	0.25
12	10	682	494	7.588	3.794	863	0.25
12	11	698	502	2.308	1.154	929	0.25
12	12	716	520	3.284	1.642	1418	0.25
12	13	754	542	5.664	2.832	1410	0.25
12	14	782	578	5.883	2.942	863	0.25
12	15	800	600	3.667	1.833	856	0.25
12	16	824	614	3.584	1.792	1181	0.25
12	17	830	640	3.442	1.721	1326	0.25
12	18	844	676	4.983	2.491	1038	0.25
12	19	854	692	2.434	1.217	1483	0.25
12	20	860	722	3.947	1.973	1463	0.25
12	21	874	768	6.203	3.101	1027	0.25
Total				62.699			3.75	16.7197
13	1	624	764	0.365	0.182	1168	0.25
13	2	668	734	6.87	3.435	1139	0.25
13	3	706	708	5.94	2.970	1094	0.25
13	4	758	680	7.619	3.809	986	0.25
13	5	806	662	6.613	3.307	1062	0.25
13	6	848	652	5.569	2.785	1056	0.25
13	7	898	630	7.047	3.523	884	0.25
Total				40.023			1.75	22.8703
15	8	802	518	9.64	4.820	1190	0.25
15	9	760	548	6.658	3.329	1192	0.25
15	10	706	550	6.971	3.485	1186	0.25
15	11	670	562	4.895	2.448	1356	0.25
15	12	612	586	8.097	4.049	1395	0.25
15	13	576	608	5.443	2.721	1403	0.25
15	14	540	638	6.045	3.023	1302	0.25
15	15	496	676	7.5	3.750	1138	0.25
15	16	462	718	6.971	3.485	1048	0.25
Total				62.22			2.25	27.6533
15	37	486	666	7.388	3.694	953	0.25
15	38	516	612	7.969	3.984	1033	0.25
15	39	598	560	12.526	6.263	1136	0.25
15	40	676	544	10.272	5.136	1162	0.25
15	41	736	552	7.808	3.904	852	0.25
15	42	732	558	0.93	0.465	988	0.25
15	43	790	556	7.486	3.743	1134	0.25
15	44	820	510	7.084	3.542	1063	0.25
Total				54.075			1.75	30.9
spz ovaries dsred_W_promE_ts_4
Track	slice	X	Y	distance (µm)	velocity	pixel value	time (sec)	Vitesse (µm/sec)
17	2	404	666	9.715	4.858	943	0.25
17	3	464	656	7.847	3.923	842	0.25
17	4	578	682	15.084	7.542	868	0.25
17	5	618	712	6.45	3.225	852	0.25
17	6	616	716	0.577	0.288	878	0.25
17	7	658	724	5.515	2.758	930	0.25
17	8	732	714	9.633	4.816	715	0.25
17	9	746	704	2.219	1.110	701	0.25
Total				17.944			1	17.944
18	46	426	400	4.325	2.162	960	0.25
18	47	450	408	3.263	1.632	712	0.25
18	48	464	404	1.878	0.939	1173	0.25
18	49	518	398	7.009	3.504	747	0.25
18	50	532	392	1.965	0.982	890	0.25
18	51	556	410	3.87	1.935	854	0.25
18	52	568	380	4.168	2.084	818	0.25
18	53	622	332	9.32	4.660	811	0.25
18	54	674	314	7.099	3.549	766	0.25
18	55	710	304	4.82	2.410	703	0.25
18	56	732	294	3.117	1.559	716	0.25
18	57	762	318	4.956	2.478	860	0.25
18	58	784	322	2.885	1.442	892	0.25
18	59	810	346	4.564	2.282	792	0.25
18	60	846	394	7.74	3.870	744	0.25
18	61	884	430	6.753	3.376	644	0.25
18	62	908	456	4.564	2.282	710	0.25
Total				77.971			4	19.4928
20	45	412	398	8.772	4.386	791	0.25
20	46	434	402	2.885	1.442	845	0.25
20	47	454	404	2.593	1.296	722	0.25
20	48	468	402	1.824	0.912	931	0.25
20	49	526	410	7.553	3.776	700	0.25
20	50	546	396	3.149	1.575	729	0.25
20	51	568	390	2.942	1.471	852	0.25
20	52	586	374	3.107	1.553	750	0.25
20	53	636	338	7.948	3.974	697	0.25
20	54	666	314	4.956	2.478	758	0.25
20	55	722	308	7.265	3.633	723	0.25
20	56	722	290	2.322	1.161	949	0.25
20	57	762	312	5.889	2.944	742	0.25
20	58	782	320	2.779	1.389	755	0.25
20	59	804	352	5.009	2.505	820	0.25
20	60	842	390	6.932	3.466	849	0.25
20	61	884	426	7.136	3.568	677	0.25
20	62	904	450	4.03	2.015	828	0.25
20	63	914	456	1.504	0.752	745	0.25
20	64	944	482	5.121	2.561	636	0.25
20	65	994	468	6.698	3.349	687	0.25
Total				100.414			5.25	19.1265
21	24	386	346	7.338	3.669	899	0.25
21	25	408	374	4.594	2.297	768	0.25
21	26	424	384	2.434	1.217	1082	0.25
21	27	460	394	4.82	2.410	718	0.25
21	28	488	406	3.93	1.965	734	0.25
21	29	514	390	3.938	1.969	872	0.25
21	30	542	376	4.038	2.019	627	0.25
21	31	562	374	2.593	1.296	717	0.25
21	32	582	370	2.631	1.316	842	0.25
21	33	600	368	2.336	1.168	1293	0.25
21	34	642	358	5.569	2.785	880	0.25
21	35	660	350	2.541	1.271	843	0.25
21	36	660	350	0	0.000	784	0.25
21	37	684	348	3.107	1.553	758	0.25
21	38	696	348	1.548	0.774	810	0.25
21	39	708	352	1.632	0.816	815	0.25
21	40	740	348	4.16	2.080	750	0.25
21	41	764	360	3.461	1.731	904	0.25
21	42	814	374	6.698	3.349	800	0.25
21	43	850	410	6.568	3.284	793	0.25
21	44	886	430	5.313	2.656	812	0.25
21	45	938	446	7.018	3.509	682	0.25
21	46	980	456	5.569	2.785	696	0.25
21	47	1026	476	6.471	3.235	731	0.25
Total				90.969			5.75	15.8207
22	58	364	370	5.319	2.659	753	0.25
22	59	400	380	4.82	2.410	716	0.25
22	60	434	394	4.743	2.372	725	0.25
22	61	468	398	4.416	2.208	841	0.25
22	62	498	412	4.271	2.135	843	0.25
22	63	510	412	1.548	0.774	874	0.25
22	64	542	414	4.136	2.068	768	0.25
22	65	586	402	5.883	2.942	762	0.25
22	66	608	388	3.364	1.682	799	0.25
22	67	634	328	8.435	4.218	769	0.25
22	68	660	298	5.121	2.561	715	0.25
22	69	672	302	1.632	0.816	803	0.25
22	70	708	294	4.757	2.379	789	0.25
22	71	732	300	3.191	1.596	774	0.25
Total				61.636			3.5	17.6103
spz ovaries dsred_W_promE_ts_5
Track	slice	X	Y	distance (µm)	velocity	pixel value	time (sec)	Vitesse (µm/sec)
23	5	920	432	8.308	4.154	869	0.25
23	6	892	420	3.93	1.965	2016	0.25
23	7	846	422	5.94	2.97	3288	0.25
23	8	802	432	5.821	2.91	1211	0.25
23	9	762	450	5.658	2.829	1251	0.25
23	10	712	452	6.455	3.228	3929	0.25
23	11	670	466	5.711	2.856	4829	0.25
23	12	632	516	8.101	4.051	890	0.25
23	13	600	566	7.658	3.829	976	0.25
23	14	574	612	6.816	3.408	1139	0.25
23	15	540	644	6.023	3.012	802	0.25
23	16	498	656	5.635	2.817	835	0.25
23	17	444	652	6.985	3.493	2709	0.25
23	18	374	632	9.391	4.696	862	0.25
23	19	342	602	5.658	2.829	805	0.25
23	20	306	566	6.568	3.284	1259	0.25
Total				104.658			4	26.1645
24	23	998	624	5.009	2.505	739	0.25
24	24	988	594	4.079	2.04	1297	0.25
24	25	936	556	8.308	4.154	711	0.25
24	26	846	536	11.893	5.947	812	0.25
24	27	772	534	9.549	4.775	797	0.25
24	28	732	570	6.942	3.471	770	0.25
24	29	628	668	18.434	9.217	876	0.25
24	30	556	698	10.062	5.031	803	0.25
24	31	514	714	5.798	2.899	576	0.25
24	32	456	728	7.697	3.848	584	0.25
24	33	418	710	5.424	2.712	648	0.25
Total				93.195			2.75	33.8891
25	40	626	676	15.387	7.694	780	0.25
25	41	708	600	14.423	7.211	852	0.25
25	42	780	530	12.954	6.477	846	0.25
25	43	908	530	16.512	8.256	738	0.25
25	44	986	592	12.853	6.427	726	0.25
25	45	1004	712	15.653	7.827	666	0.25
25	46	948	766	10.036	5.018	1006	0.25
25	47	820	728	17.224	8.612	791	0.25
25	48	762	782	10.223	5.111	788	0.25
25	49	758	878	12.395	6.197	657	0.25
Total				137.66			2.5	55.064
26	46	548	614	7.513	3.757	1032	0.25
26	47	600	568	8.956	4.478	1005	0.25
26	48	636	520	7.74	3.87	1212	0.25
26	49	690	490	7.969	3.984	781	0.25
26	50	732	450	7.482	3.741	2005	0.25
26	51	808	428	10.207	5.103	765	0.25
26	52	870	440	8.146	4.073	859	0.25
26	53	932	464	8.576	4.288	619	0.25
26	54	978	504	7.864	3.932	637	0.25
26	55	1014	542	6.753	3.376	619	0.25
26	56	1054	596	8.669	4.334	814	0.25
Total				89.875			2.75	32.6818
27	46	550	612	7.808	3.904	831	0.25
27	47	610	568	9.598	4.799	694	0.25
27	48	652	514	8.825	4.412	1129	0.25
27	49	688	480	6.388	3.194	774	0.25
27	50	738	444	7.948	3.974	805	0.25
27	51	802	426	8.576	4.288	916	0.25
27	52	868	438	8.654	4.327	888	0.25
27	53	930	458	8.404	4.202	687	0.25
27	54	968	494	6.753	3.376	3063	0.25
27	55	1016	540	8.576	4.288	693	0.25
27	56	1046	602	8.885	4.443	632	0.25
Total				90.415			2.75	32.8782

## Sheet: Ri5_Exp1
spz ovaries dsred_Ri5_promE_ts_1
Track	slice	X	Y	distance (µm)	velocity	pixel value	time (sec)	Vitesse (µm/sec)
1	2	370	704	9.151	4.575	628	0.25
1	3	448	732	10.691	5.345	516	0.25
1	4	540	774	13.046	6.523	487	0.25
1	5	608	818	10.448	5.224	401	0.25
1	6	684	854	10.848	5.424	391	0.25
1	7	776	898	13.155	6.578	480	0.25
Total				67.339			1.5	44.8927
2	5	306	522	6.246	3.123	547	0.25
2	6	316	548	3.594	1.797	585	0.25
2	7	280	572	5.581	2.791	555	0.25
2	8	286	594	2.942	1.471	613	0.25
2	9	292	624	3.947	1.973	614	0.25
2	10	308	648	3.721	1.86	537	0.25
2	11	330	678	4.799	2.4	601	0.25
2	12	368	700	5.664	2.832	728	0.25
2	13	424	702	7.229	3.614	616	0.25
2	14	474	720	6.855	3.428	524	0.25
2	15	500	746	4.743	2.372	518	0.25
2	16	534	774	5.682	2.841	562	0.25
2	17	578	820	8.212	4.106	448	0.25
2	18	608	850	5.473	2.737	375	0.25
2	19	638	864	4.271	2.135	416	0.25
2	20	670	880	4.615	2.308	410	0.25
2	21	712	880	5.418	2.709	354	0.25
				88.992			4.25	20.9393
3	20	760	632	11.667	5.834	1661	0.25
3	21	678	638	10.606	5.303	842	0.25
3	22	590	606	12.079	6.04	847	0.25
3	23	518	552	11.61	5.805	904	0.25
3	24	436	516	11.553	5.776	889	0.25
3	25	398	508	5.009	2.505	899	0.25
3	26	502	456	15	7.5	831	0.25
3	27	580	516	12.695	6.347	773	0.25
3	28	652	562	11.022	5.511	787	0.25
3	29	732	580	10.578	5.289	814	0.25
3	30	796	536	10.019	5.009	729	0.25
				121.838			2.75	44.3047
4	2	680	578	5.186	2.593	900	0.25
4	3	662	580	2.336	1.168	1304	0.25
4	4	618	566	5.956	2.978	610	0.25
4	5	596	546	3.835	1.918	1013	0.25
4	6	572	506	6.018	3.009	865	0.25
4	7	562	502	1.389	0.695	958	0.25
4	8	552	492	1.824	0.912	1486	0.25
4	9	534	486	2.448	1.224	792	0.25
4	10	506	494	3.757	1.878	1694	0.25
4	11	430	498	9.818	4.909	1179	0.25
4	12	386	500	5.682	2.841	714	0.25
4	13	354	540	6.608	3.304	1100	0.25
4	14	352	594	6.971	3.485	932	0.25
4	15	352	610	2.064	1.032	730	0.25
4	16	378	632	4.394	2.197	688	0.25
				68.286			3.75	18.2096
5	43	602	804	5.521	2.761	707	0.25
5	44	536	766	9.824	4.912	658	0.25
5	45	478	710	10.4	5.2	628	0.25
5	46	440	690	5.539	2.77	711	0.25
5	47	384	636	10.036	5.018	903	0.25
5	48	344	568	10.177	5.089	732	0.25
5	49	368	510	8.097	4.049	811	0.25
5	50	440	496	9.462	4.731	616	0.25
5	51	510	516	9.391	4.696	861	0.25
5	52	566	524	7.297	3.649	782	0.25
5	53	604	550	5.94	2.97	961	0.25
5	54	662	580	8.424	4.212	638	0.25
5	55	724	590	8.101	4.051	703	0.25
5	56	788	548	9.875	4.938	744	0.25
5	57	858	506	10.531	5.265	729	0.25
				128.615			3.75	34.2973
6	56	356	594	7.969	3.984	954	0.25
6	57	360	544	6.471	3.235	804	0.25
6	58	394	514	5.849	2.925	741	0.25
6	59	426	498	4.615	2.308	800	0.25
6	60	488	496	8.002	4.001	1472	0.25
6	61	542	516	7.428	3.714	888	0.25
6	62	594	552	8.159	4.079	747	0.25
6	63	658	580	9.012	4.506	697	0.25
6	64	742	580	10.836	5.418	1616	0.25
6	65	760	576	2.379	1.189	877	0.25
6	66	784	558	3.87	1.935	528	0.25
6	67	876	484	15.231	7.615	1571	0.25
				89.821			3	29.9403
spz ovaries dsred_Ri5_promE_ts_2
Track	slice	X	Y	distance (µm)	velocity	pixel value	time (sec)	Vitesse (µm/sec)
9	2	850	260	2.015	1.008	1604	0.25
9	3	820	240	4.651	2.326	1057	0.25
9	4	790	238	3.879	1.939	1298	0.25
9	5	746	240	5.682	2.841	1072	0.25
9	6	700	254	6.203	3.101	828	0.25
9	7	670	256	3.879	1.939	701	0.25
9	8	638	278	5.009	2.505	576	0.25
9	9	614	298	4.03	2.015	712	0.25
9	10	582	290	4.255	2.128	585	0.25
9	11	558	292	3.107	1.553	902	0.25
				42.71			2.5	17.084
10	5	738	368	5.895	2.947	984	0.25
10	6	794	372	7.242	3.621	730	0.25
10	7	798	388	2.128	1.064	624	0.25
10	8	826	406	4.294	2.147	711	0.25
10	9	860	416	4.572	2.286	881	0.25
10	10	880	436	3.649	1.824	882	0.25
10	11	902	456	3.835	1.918	915	0.25
10	12	920	484	4.294	2.147	755	0.25
10	13	936	498	2.743	1.371	902	0.25
10	14	954	536	5.424	2.712	600	0.25
10	15	970	548	2.58	1.29	787	0.25
10	16	992	566	3.667	1.833	694	0.25
				50.323			3	16.7743
11	16	812	408	6.855	3.428	678	0.25
11	17	858	428	6.471	3.235	754	0.25
11	18	896	464	6.753	3.376	1385	0.25
11	19	914	488	3.87	1.935	1180	0.25
11	20	942	530	6.512	3.256	807	0.25
11	21	970	560	5.294	2.647	903	0.25
11	22	1022	594	8.015	4.007	620	0.25
				43.77			1.75	25.0114
12	5	772	208	5.418	2.709	1304	0.25
12	6	742	200	4.005	2.003	901	0.25
12	7	684	220	7.914	3.957	843	0.25
12	8	632	234	6.947	3.473	862	0.25
12	9	574	254	7.914	3.957	758	0.25
12	10	530	276	6.346	3.173	668	0.25
12	11	500	310	5.849	2.925	1745	0.25
12	12	456	324	5.956	2.978	1529	0.25
12	13	412	356	7.018	3.509	959	0.25
				57.367			2.25	25.4964
14	15	762	392	7.779	3.889	619	0.25
14	16	810	408	6.527	3.263	672	0.25
14	17	856	428	6.471	3.235	874	0.25
14	18	896	472	7.671	3.835	896	0.25
14	19	914	496	3.87	1.935	813	0.25
14	20	940	530	5.521	2.761	846	0.25
14	21	974	570	6.772	3.386	545	0.25
14	22	1014	598	6.299	3.149	686	0.25
14	23	1050	626	5.883	2.942	677	0.25
				56.793			2.25	25.2413
15	35	428	328	3.584	1.792	1367	0.25
15	36	464	314	4.983	2.491	999	0.25
15	37	538	298	9.767	4.883	1823	0.25
15	38	580	288	5.569	2.785	741	0.25
15	39	676	248	13.416	6.708	1020	0.25
15	40	734	234	7.697	3.848	613	0.25
15	41	742	240	1.29	0.645	701	0.25
				46.306			1.75	26.4606
spz ovaries dsred_Ri5_promE_ts_3
Track	slice	X	Y	distance (µm)	velocity	pixel value	time (sec)	Vitesse (µm/sec)
16	3	574	552	8.776	4.388	1104	0.25
16	4	600	506	6.816	3.408	1075	0.25
16	5	638	482	5.798	2.899	964	0.25
16	6	674	456	5.729	2.864	922	0.25
16	7	748	468	9.671	4.835	1034	0.25
16	8	794	484	6.283	3.141	707	0.25
16	9	828	524	6.772	3.386	912	0.25
16	10	844	574	6.772	3.386	789	0.25
16	11	848	610	4.673	2.336	871	0.25
16	12	880	658	7.442	3.721	552	0.25
16	13	860	714	7.671	3.835	690	0.25
				76.403			2.75	27.7829
17	2	804	494	7.969	3.984	1258	0.25
17	3	852	552	9.712	4.856	709	0.25
17	4	858	590	4.963	2.481	605	0.25
17	5	876	626	5.192	2.596	558	0.25
17	6	878	666	5.166	2.583	1079	0.25
17	7	866	674	1.86	0.93	943	0.25
17	8	866	756	10.578	5.289	616	0.25
17	9	854	784	3.93	1.965	635	0.25
17	10	842	808	3.461	1.731	810	0.25
17	11	832	846	5.069	2.534	749	0.25
17	12	832	844	0.258	0.129	915	0.25
				58.158			2.75	21.1484
18	3	764	412	4.454	2.227	917	0.25
18	4	834	432	9.391	4.696	832	0.25
18	5	878	468	7.334	3.667	831	0.25
18	6	890	516	6.383	3.191	622	0.25
18	7	912	536	3.835	1.918	707	0.25
18	8	902	598	8.101	4.051	609	0.25
18	9	882	656	7.914	3.957	744	0.25
18	10	882	690	4.386	2.193	615	0.25
18	11	894	748	7.64	3.82	617	0.25
18	12	892	766	2.336	1.168	574	0.25
18	13	876	802	5.082	2.541	697	0.25
18	14	876	806	0.516	0.258	688	0.25
				67.372			3	22.4573
19	40	838	834	7.136	3.568	999	0.25
19	41	846	820	2.08	1.04	984	0.25
19	42	852	778	5.473	2.737	904	0.25
19	43	860	744	4.506	2.253	969	0.25
19	44	858	702	5.424	2.712	948	0.25
19	45	858	658	5.676	2.838	724	0.25
19	46	866	636	3.02	1.51	762	0.25
19	47	858	598	5.009	2.505	1483	0.25
19	48	848	592	1.504	0.752	1140	0.25
19	49	844	560	4.16	2.08	1107	0.25
19	50	840	534	3.393	1.697	984	0.25
19	51	828	504	4.168	2.084	1114	0.25
19	52	812	482	3.509	1.755	1564	0.25
19	53	796	470	2.58	1.29	1605	0.25
19	54	774	456	3.364	1.682	1084	0.25
19	55	770	456	0.516	0.258	1640	0.25
19	56	742	458	3.621	1.811	891	0.25
19	57	716	442	3.938	1.969	823	0.25
19	58	690	428	3.809	1.905	829	0.25
19	59	670	452	4.03	2.015	1245	0.25
19	60	634	484	6.213	3.107	869	0.25
19	61	608	492	3.509	1.755	1202	0.25
19	62	584	496	3.139	1.569	855	0.25
				89.777			5.75	15.6134
20	23	660	458	10.606	5.303	774	0.25
20	24	730	462	9.045	4.522	1234	0.25
20	25	798	486	9.302	4.651	1102	0.25
20	26	834	536	7.948	3.974	2353	0.25
20	27	858	580	6.465	3.233	1094	0.25
20	28	864	616	4.708	2.354	781	0.25
20	29	874	652	4.82	2.41	618	0.25
20	30	874	672	2.58	1.29	801	0.25
20	31	880	696	3.191	1.596	845	0.25
20	32	874	744	6.24	3.12	654	0.25
20	33	870	762	2.379	1.189	645	0.25
20	34	858	796	4.651	2.326	796	0.25
20	35	856	824	3.621	1.811	643	0.25
				75.556			3.25	23.248
21	49	850	560	3.621	1.811	1019	0.25
21	50	834	536	3.721	1.86	1498	0.25
21	51	822	502	4.651	2.326	1144	0.25
21	52	818	486	2.128	1.064	1472	0.25
21	53	792	462	4.564	2.282	971	0.25
21	54	772	458	2.631	1.316	1137	0.25
21	55	770	456	0.365	0.182	1640	0.25
21	56	740	458	3.879	1.939	921	0.25
21	57	712	448	3.835	1.918	973	0.25
21	58	690	430	3.667	1.833	804	0.25
21	59	668	448	3.667	1.833	1428	0.25
21	60	640	474	4.929	2.465	1316	0.25
21	61	610	492	4.513	2.257	1491	0.25
21	62	586	502	3.354	1.677	1355	0.25
21	63	560	516	3.809	1.905	821	0.25
21	64	542	552	5.192	2.596	1090	0.25
21	65	522	568	3.304	1.652	657	0.25
21	66	496	608	6.154	3.077	548	0.25
21	67	482	638	4.271	2.135	1005	0.25
				72.255			4.75	15.2116
22	65	600	486	7.018	3.509	860	0.25
22	66	620	446	5.769	2.885	771	0.25
22	67	658	416	6.246	3.123	740	0.25
22	68	726	438	9.22	4.61	684	0.25
22	69	770	460	6.346	3.173	816	0.25
22	70	818	502	8.228	4.114	822	0.25
22	71	844	566	8.911	4.456	736	0.25
22	72	848	662	12.395	6.197	750	0.25
				64.133			2	32.0665

## Sheet: Ri88_Exp1
spz ovaries dsred_Ri88_promE_ts_1
Track	slice	X	Y	distance (µm)	velocity	pixel value	time (sec)	Vitesse (µm/sec)
24	3	912	206	5.658	2.829	765	0.25
24	4	886	240	5.521	2.761	380	0.25
24	5	868	238	2.336	1.168	341	0.25
24	6	838	254	4.386	2.193	386	0.25
24	7	804	282	5.682	2.841	360	0.25
24	8	782	306	4.2	2.1	319	0.25
24	9	750	326	4.868	2.434	496	0.25
24	10	720	358	5.658	2.829	292	0.25
24	11	676	380	6.346	3.173	446	0.25
24	12	664	394	2.379	1.189	312	0.25
24	13	632	418	5.16	2.58	471	0.25
24	14	600	428	4.325	2.162	279	0.25
24	15	576	458	4.956	2.478	356	0.25
24	16	562	482	3.584	1.792	290	0.25
Total				65.059			3.5	18.5883
25	10	624	410	7.173	3.587	616	0.25
25	11	576	434	6.923	3.461	591	0.25
25	12	534	466	6.811	3.406	603	0.25
25	13	510	508	6.24	3.12	715	0.25
25	14	490	564	7.671	3.835	594	0.25
25	15	480	612	6.325	3.162	428	0.25
25	16	474	670	7.522	3.761	444	0.25
25	17	430	702	7.018	3.509	561	0.25
25	18	390	738	6.942	3.471	404	0.25
25	19	364	780	6.372	3.186	590	0.25
25	20	344	802	3.835	1.918	602	0.25
25	21	334	830	3.835	1.918	537	0.25
25	22	328	872	5.473	2.737	519	0.25
25	23	362	904	6.023	3.012	528	0.25
Total				88.163			3.5	25.1894
26	14	440	408	4.847	2.424	385	0.25
26	15	458	364	6.133	3.066	287	0.25
26	16	482	326	5.798	2.899	315	0.25
26	17	514	304	5.009	2.505	265	0.25
26	18	550	290	4.983	2.491	380	0.25
26	19	590	266	6.018	3.009	290	0.25
26	20	616	244	4.394	2.197	378	0.25
26	21	654	226	5.424	2.712	464	0.25
26	22	664	202	3.354	1.677	550	0.25
26	23	696	172	5.658	2.829	258	0.25
26	24	704	144	3.757	1.878	322	0.25
26	25	706	122	2.85	1.425	486	0.25
26	26	724	98	3.87	1.935	391	0.25
26	27	740	66	4.615	2.308	351	0.25
26	28	768	54	3.93	1.965	348	0.25
Total				70.64			3.75	18.8373
27	53	498	592	5.262	2.631	387	0.25
27	54	524	556	5.729	2.864	245	0.25
27	55	524	556	0	0	463	0.25
27	56	536	508	6.383	3.191	301	0.25
27	57	540	482	3.393	1.697	585	0.25
27	58	570	458	4.956	2.478	342	0.25
27	59	586	444	2.743	1.371	363	0.25
27	60	610	426	3.87	1.935	449	0.25
27	61	630	408	3.471	1.736	432	0.25
27	62	654	396	3.461	1.731	433	0.25
27	63	672	384	2.791	1.395	239	0.25
27	64	678	384	0.774	0.387	381	0.25
27	65	694	364	3.304	1.652	424	0.25
27	66	710	356	2.308	1.154	375	0.25
27	67	734	340	3.721	1.86	390	0.25
27	68	756	314	4.394	2.197	342	0.25
27	69	780	282	5.16	2.58	352	0.25
27	70	804	274	3.263	1.632	323	0.25
27	71	828	246	4.757	2.379	405	0.25
27	72	856	216	5.294	2.647	274	0.25
Total				75.034			5	15.0068
29	8	364	582	3.835	1.918	341	0.25
29	9	386	554	4.594	2.297	376	0.25
29	10	396	536	2.656	1.328	541	0.25
29	11	416	520	3.304	1.652	621	0.25
29	12	422	490	3.947	1.973	575	0.25
29	13	422	436	6.966	3.483	419	0.25
29	14	436	400	4.983	2.491	338	0.25
29	15	462	356	6.593	3.296	254	0.25
29	16	474	316	5.387	2.694	345	0.25
29	17	506	296	4.868	2.434	542	0.25
29	18	548	290	5.473	2.737	368	0.25
29	19	584	266	5.581	2.791	666	0.25
29	20	618	248	4.963	2.481	479	0.25
29	21	646	228	4.439	2.219	444	0.25
29	22	678	198	5.658	2.829	401	0.25
29	23	690	172	3.694	1.847	466	0.25
29	24	702	148	3.461	1.731	533	0.25
29	25	712	124	3.354	1.677	558	0.25
29	26	726	102	3.364	1.682	441	0.25
29	27	736	74	3.835	1.918	392	0.25
Total				90.955			5	18.191
30	47	678	398	5.664	2.832	295	0.25
30	48	712	372	5.521	2.761	391	0.25
30	49	742	346	5.121	2.561	265	0.25
30	50	764	314	5.009	2.505	333	0.25
30	51	794	286	5.294	2.647	339	0.25
30	52	832	268	5.424	2.712	632	0.25
30	53	874	226	7.662	3.831	323	0.25
30	54	900	206	4.232	2.116	379	0.25
30	55	928	176	5.294	2.647	278	0.25
30	56	960	158	4.736	2.368	406	0.25
30	57	992	144	4.506	2.253	289	0.25
30	58	1034	152	5.515	2.758	366	0.25
Total				63.978			3	21.326
spz ovaries dsred_Ri88_promE_ts_2
Track	slice	X	Y	distance (µm)	velocity	pixel value	time (sec)	Vitesse (µm/sec)
32	7	754	420	14.105	7.053	408	0.25
32	8	742	508	11.457	5.729	657	0.25
32	9	766	602	12.515	6.257	379	0.25
32	10	822	688	13.239	6.619	613	0.25
32	11	858	738	7.948	3.974	678	0.25
32	12	834	866	16.8	8.4	589	0.25
Total				76.064			1.5	50.7093
35	2	356	506	3.191	1.596	793	0.25
35	3	376	422	11.139	5.569	538	0.25
35	4	410	364	8.673	4.336	431	0.25
35	5	402	336	3.757	1.878	410	0.25
35	6	428	302	5.521	2.761	460	0.25
35	7	448	264	5.539	2.77	408	0.25
35	8	474	254	3.594	1.797	468	0.25
35	9	494	224	4.651	2.326	342	0.25
35	10	492	182	5.424	2.712	444	0.25
Total				51.489			2.25	22.884
36	22	582	796	8.545	4.273	572	0.25
36	23	666	752	12.233	6.116	647	0.25
36	24	666	694	7.482	3.741	580	0.25
36	25	660	662	4.2	2.1	571	0.25
36	26	680	654	2.779	1.389	454	0.25
36	27	636	610	8.027	4.014	511	0.25
36	28	624	586	3.461	1.731	646	0.25
36	29	662	562	5.798	2.899	553	0.25
36	30	662	518	5.676	2.838	577	0.25
36	31	650	476	5.635	2.817	389	0.25
36	32	652	456	2.593	1.296	434	0.25
36	33	638	420	4.983	2.491	343	0.25
36	34	652	424	1.878	0.939	396	0.25
36	35	580	400	9.79	4.895	430	0.25
36	36	600	370	4.651	2.326	429	0.25
36	37	596	366	0.73	0.365	677	0.25
36	38	626	314	7.744	3.872	440	0.25
Total				96.205			4.25	22.6365
37	17	404	794	5.769	2.885	546	0.25
37	18	428	740	7.623	3.812	653	0.25
37	19	428	706	4.386	2.193	703	0.25
37	20	414	642	8.451	4.226	553	0.25
37	21	386	628	4.038	2.019	1172	0.25
37	22	374	576	6.884	3.442	542	0.25
37	23	352	540	5.443	2.721	606	0.25
37	24	356	500	5.186	2.593	424	0.25
37	25	358	454	5.94	2.97	561	0.25
37	26	390	420	6.023	3.012	476	0.25
37	27	404	374	6.203	3.101	422	0.25
37	28	406	344	3.879	1.939	457	0.25
37	29	438	308	6.213	3.107	1012	0.25
37	30	458	284	4.03	2.015	368	0.25
37	31	456	276	1.064	0.532	380	0.25
37	32	464	266	1.652	0.826	563	0.25
37	33	500	226	6.942	3.471	403	0.25
Total				89.726			4.25	21.112
38	51	432	310	6.089	3.045	547	0.25
38	52	410	348	5.664	2.832	666	0.25
38	53	398	378	4.168	2.084	429	0.25
38	54	398	368	1.29	0.645	766	0.25
38	55	380	402	4.963	2.481	535	0.25
38	56	386	470	8.806	4.403	445	0.25
38	57	366	518	6.708	3.354	515	0.25
38	58	370	556	4.929	2.465	540	0.25
38	59	400	554	3.879	1.939	445	0.25
38	60	404	592	4.929	2.465	440	0.25
38	61	424	626	5.089	2.544	593	0.25
38	62	426	664	4.909	2.454	454	0.25
38	63	422	692	3.649	1.824	493	0.25
38	64	430	732	5.262	2.631	554	0.25
38	65	434	768	4.673	2.336	595	0.25
38	66	424	766	1.316	0.658	789	0.25
38	67	418	798	4.2	2.1	543	0.25
38	68	382	836	6.753	3.376	611	0.25
38	69	358	866	4.956	2.478	745	0.25
38	70	328	894	5.294	2.647	537	0.25
38	71	316	948	7.136	3.568	691	0.25
38	72	298	990	5.895	2.947	611	0.25
38	73	300	1032	5.424	2.712	640	0.25
Total				115.981			5.75	20.1706
40	29	464	660	4.956	2.478	709	0.25
40	30	484	610	6.947	3.473	507	0.25
40	31	494	574	4.82	2.41	550	0.25
40	32	490	556	2.379	1.189	621	0.25
40	33	500	528	3.835	1.918	538	0.25
40	34	504	496	4.16	2.08	466	0.25
Total				27.097			1.5	18.0647
spz ovaries dsred_Ri88_promE_ts_3
Track	slice	X	Y	distance (µm)	velocity	pixel value	time (sec)	Vitesse (µm/sec)
42	6	892	178	4.963	2.481	880	0.25
42	7	892	230	6.708	3.354	751	0.25
42	8	878	250	3.149	1.575	979	0.25
42	9	864	272	3.364	1.682	916	0.25
42	10	846	296	3.87	1.935	939	0.25
42	11	832	330	4.743	2.372	581	0.25
42	12	828	362	4.16	2.08	640	0.25
42	13	822	406	5.729	2.864	558	0.25
42	14	820	434	3.621	1.811	578	0.25
42	15	820	462	3.612	1.806	539	0.25
42	16	816	500	4.929	2.465	681	0.25
42	17	830	534	4.743	2.372	727	0.25
42	18	852	566	5.009	2.505	625	0.25
42	19	868	596	4.386	2.193	604	0.25
42	20	870	636	5.166	2.583	524	0.25
42	21	870	670	4.386	2.193	551	0.25
42	22	860	712	5.569	2.785	842	0.25
42	23	834	744	5.319	2.659	566	0.25
42	24	810	774	4.956	2.478	570	0.25
42	25	772	794	5.539	2.77	523	0.25
Total				93.921			5	18.7842
43	3	558	740	7.042	3.521	498	0.25
43	4	614	706	8.451	4.226	498	0.25
43	5	644	670	6.045	3.023	550	0.25
43	6	662	634	5.192	2.596	538	0.25
43	7	700	650	5.319	2.659	460	0.25
43	8	684	686	5.082	2.541	538	0.25
43	9	626	704	7.834	3.917	864	0.25
43	10	584	722	5.895	2.947	505	0.25
43	11	540	750	6.728	3.364	588	0.25
43	12	528	788	5.141	2.57	514	0.25
43	13	518	848	7.847	3.923	537	0.25
43	14	524	884	4.708	2.354	432	0.25
Total				75.284			3	25.0947
44	2	994	552	6.465	3.233	970	0.25
44	3	974	514	5.539	2.77	904	0.25
44	4	962	416	12.736	6.368	1302	0.25
44	5	948	368	6.45	3.225	655	0.25
44	6	932	334	4.847	2.424	650	0.25
Total				36.037			1.25	28.8296
45	47	862	230	5.798	2.899	470	0.25
45	48	850	290	7.893	3.947	843	0.25
45	49	862	290	1.548	0.774	589	0.25
45	50	868	318	3.694	1.847	479	0.25
45	51	840	372	7.847	3.923	531	0.25
45	52	840	418	5.934	2.967	461	0.25
45	53	842	464	5.94	2.97	623	0.25
45	54	850	486	3.02	1.51	507	0.25
45	55	860	518	4.325	2.162	539	0.25
45	56	880	552	5.089	2.544	627	0.25
45	57	900	586	5.089	2.544	647	0.25
45	58	904	636	6.471	3.235	1715	0.25
Total				62.648			3	20.8827
46	9	992	540	7.442	3.721	557	0.25
46	10	976	504	5.082	2.541	500	0.25
46	11	956	460	6.235	3.117	551	0.25
46	12	950	410	6.496	3.248	457	0.25
46	13	942	372	5.009	2.505	538	0.25
46	14	938	312	7.757	3.879	496	0.25
46	15	942	294	2.379	1.189	685	0.25
Total				40.4			1.75	23.0857
47	14	824	434	4.416	2.208	506	0.25
47	15	824	458	3.096	1.548	463	0.25
47	16	832	498	5.262	2.631	581	0.25
47	17	840	538	5.262	2.631	465	0.25
47	18	854	562	3.584	1.792	464	0.25
47	19	870	602	5.557	2.779	461	0.25
47	20	870	634	4.128	2.064	456	0.25
47	21	870	676	5.418	2.709	522	0.25
47	22	856	714	5.224	2.612	850	0.25
47	23	840	746	4.615	2.308	554	0.25
47	24	814	768	4.394	2.197	808	0.25
47	25	780	792	5.369	2.684	732	0.25
47	26	760	814	3.835	1.918	706	0.25
47	27	738	842	4.594	2.297	585	0.25
47	28	732	888	5.984	2.992	523	0.25
Total				70.738			3.75	18.8635
spz ovaries dsred_Ri88_promE_ts_4
Track	slice	X	Y	distance (µm)	velocity	pixel value	time (sec)	Vitesse (µm/sec)
48	2	1034	528	4.615	2.308	836	0.25
48	3	1010	556	4.757	2.379	887	0.25
48	4	992	580	3.87	1.935	1255	0.25
48	5	964	608	5.108	2.554	867	0.25
48	6	930	628	5.089	2.544	753	0.25
48	7	908	644	3.509	1.755	972	0.25
48	8	880	670	4.929	2.465	854	0.25
48	9	856	688	3.87	1.935	917	0.25
48	10	818	712	5.798	2.899	601	0.25
48	11	776	742	6.658	3.329	1223	0.25
48	12	708	764	9.22	4.61	835	0.25
48	13	642	778	8.703	4.352	1115	0.25
48	14	600	802	6.24	3.12	866	0.25
Total				72.366			3.25	22.2665
49	5	602	858	3.284	1.642	1430	0.25
49	6	632	832	5.121	2.561	765	0.25
49	7	656	816	3.721	1.86	754	0.25
49	8	680	790	4.564	2.282	851	0.25
49	9	722	764	6.372	3.186	751	0.25
49	10	758	756	4.757	2.379	854	0.25
49	11	790	760	4.16	2.08	1081	0.25
49	12	834	732	6.728	3.364	599	0.25
49	13	846	704	3.93	1.965	1295	0.25
49	14	868	674	4.799	2.4	1068	0.25
49	15	910	636	7.306	3.653	950	0.25
49	16	942	594	6.811	3.406	658	0.25
49	17	984	558	7.136	3.568	661	0.25
49	18	1032	524	7.588	3.794	833	0.25
49	19	1070	508	5.319	2.659	1207	0.25
49	20	1106	422	12.027	6.013	608	0.25
Total				93.623			4	23.4057
50	7	264	840	4.895	2.448	668	0.25
50	8	300	850	4.82	2.41	621	0.25
50	9	336	852	4.651	2.326	557	0.25
50	10	370	850	4.394	2.197	669	0.25
50	11	414	824	6.593	3.296	701	0.25
50	12	448	798	5.521	2.761	659	0.25
50	13	468	788	2.885	1.442	691	0.25
50	14	512	764	6.465	3.233	880	0.25
Total				40.224			2	20.112
51	5	884	490	4.868	2.434	854	0.25
51	6	900	472	3.107	1.553	804	0.25
51	7	920	394	10.388	5.194	826	0.25
51	8	916	344	6.471	3.235	952	0.25
51	9	900	274	9.263	4.631	663	0.25
51	10	882	236	5.424	2.712	768	0.25
51	11	866	184	7.018	3.509	1000	0.25
51	12	872	138	5.984	2.992	876	0.25
Total				52.523			2	26.2615
52	60	770	600	7.169	3.584	709	0.25
52	61	796	562	5.94	2.97	1078	0.25
52	62	842	526	7.535	3.768	788	0.25
52	63	872	456	9.824	4.912	634	0.25
52	64	896	404	7.388	3.694	624	0.25
52	65	902	344	7.779	3.889	810	0.25
52	66	892	302	5.569	2.785	742	0.25
52	67	886	252	6.496	3.248	706	0.25
52	68	878	200	6.787	3.393	684	0.25
52	69	896	146	7.343	3.671	561	0.25
52	70	920	108	5.798	2.899	964	0.25
Total				77.628			2.75	28.2284
53	40	326	526	10.616	5.308	579	0.25
53	41	396	534	9.089	4.544	1266	0.25
53	42	436	562	6.299	3.149	756	0.25
53	43	486	560	6.455	3.228	728	0.25
53	44	538	568	6.787	3.393	769	0.25
53	45	586	550	6.613	3.307	1459	0.25
53	46	634	510	8.06	4.03	797	0.25
53	47	664	468	6.658	3.329	1325	0.25
53	48	688	420	6.923	3.461	668	0.25
53	49	702	384	4.983	2.491	1643	0.25
53	50	696	332	6.753	3.376	944	0.25
53	51	664	292	6.608	3.304	797	0.25
53	52	636	268	4.757	2.379	873	0.25
53	53	624	236	4.409	2.204	603	0.25
53	54	610	196	5.467	2.733	666	0.25
Total				100.477			3.75	26.7939

## Sheet: Summary
		w	Ri5	Ri88
			FASN3i	CG6432i
		11.2824	44.8927	18.5883
		13.897	20.9393	25.1894
		24.5953	44.3047	18.8373
		16.9237	18.2096	15.0068
		16.6488	34.2973	18.191
		19.5603	29.9403	21.326
		17.187	17.084	50.7093
		16.4916	16.7743	22.884
		16.7197	25.0114	22.6365
		22.8703	25.4964	21.112
		27.6533	25.2413	20.1706
		30.9	26.4606	18.0647
		17.944	27.7829	18.7842
		19.4928	21.1484	25.0947
		19.1265	22.4573	28.8296
		15.8207	15.6134	20.8827
		17.6103	23.248	23.0857
		26.1645	15.2116	18.8635
		33.8891	32.0665	22.2665
		55.064		23.4057
		32.6818		20.112
		32.8782		26.2615
				28.2284
				26.7939
		W (5♀)	Ri5 (5♀)	Ri88 (5♀)
	Average	22.9728	25.5884	23.1385
	STD Dev	9.74172	8.60876	6.83336
