# Supplementary material for: A fatty acid anabolic pathway in specialized-cells sustains a remote signal that controls egg activation in Drosophila
Source: PLoS Genet. 2024 Mar 14;20(3):e1011186. doi: 10.1371/journal.pgen.1011186 (PMC10965083; doi:10.1371/journal.pgen.1011186)
Supplement: S1 Raw Data — (ZIP) [file pgen.1011186.s001.zip › Poidevin DATA/Fig5/D_201014 Nuclei.xlsx]

## Sheet: Feuil1
Nucleus counting on virgin oocytes
			Nb of nucleus
		W (Co)		Ri5 (FASN3i)		Ri88 (CG6432i)				Co	FASN3i	CG6432i
Picture1		3	6	0	18	0	25		0	10.1695	41.8605	53.1915
Picture2		2	14	0	16	2	14		1	23.7288	37.2093	29.7872
Picture3		3	17	2	9	0	7		2	28.8136	20.9302	14.8936
Picture4		3	15	0	0	1	1		3	25.4237	0	2.12766
Picture5		2	7	0		0			4 nuclei	11.8644	0	0
Picture6		2	59	0	43	2	47			100	100	100
Picture7		1		1		1
Picture8		1		1		1
Picture9		4		1		0
Picture10		1		0		1
Picture11		4		2		2
Picture12		4		1		0
Picture13		3		2		3
Picture14		1		0		0
Picture15		1		1		1
Picture16		3		1		0
Picture17		1		1		0
Picture18		1		2		2
Picture19		2		1		0
Picture20		0		0		0
Picture21		3		0		1
Picture22		2		1		0
Picture23		3		2		1
Picture24		4		2		0
Picture25		2		1		0
Picture26		2		0		1
Picture27		3		1		0
Picture28		0		0		0
Picture29		1		2		0
Picture30		2		1		2
Picture31		2		0		0
Picture32		1		0		1
Picture33		0		2		0
Picture34		3		1		0
Picture35		4		0		1
Picture36		2		1		1
Picture37		1		0		0
Picture38		2		1		2
Picture39		3		0		0
Picture40		3		0		1
Picture41		1		1		0
Picture42		1		2		2
Picture43		2		0		1
Picture44		0				1
Picture45		3				0
Picture46		2				0
Picture47		3				0
Picture48		4
Picture49		2
Picture50		2
Picture51		3
Picture52		0
Picture53		1
Picture54		2
Picture55		2
Picture56		1
Picture57		0
Picture58		3
Picture59		4
	Mean	2.05085		0.790698		0.659574
	std error	0.153707		0.117929		0.118878
		2.05085		0.790698		0.659574
