# Supplementary material for: A fatty acid anabolic pathway in specialized-cells sustains a remote signal that controls egg activation in Drosophila
Source: PLoS Genet. 2024 Mar 14;20(3):e1011186. doi: 10.1371/journal.pgen.1011186 (PMC10965083; doi:10.1371/journal.pgen.1011186)
Supplement: S1 Raw Data — (ZIP) [file pgen.1011186.s001.zip › Poidevin DATA/Fig5/E_201027 bleach eggs.xlsx]

## Sheet: Feuil1
Condition	Wt		Ri88		Ri5		Comments	Co		CG6432i		FASN3i
1h30 laying at 27°C ; 10 min bleach bath (3,7%) 30/10/2020	25	0	1	24	1	25	Same laying	100		4		3.84615
	25	0	3	22	2	23		100		12		8
	25	0	4	21	1	24	Same laying	100		16		4
	25	0	3	22	0	25		100		12		0
	25	0	2	23	0	25		100		8		0
	25	0	5	20	2	23	Same laying	100		20		8
	25	0	4	21	2	23		100		16		8
	25	0	4	21	1	24		100		16		4
	25	0	1	24	3	22	Same laying	100		4		12
	25	0	1	24	2	23		100		4		8
	25	0	0	25	5	20		100		0		20
	24	1	0	25	9	16		96		0		36
2h laying at 27°C ; 10 min bleach bath (3,7%)	24	1	0	25	6	19	2nd serie (same laying) (14h36)	96		0		24
	25	0	0	25	2	23		100		0		8
	25	0	0	25	1	24		100		0		4
2h laying at 27°C ; 10 min bleach bath (3,7%)	25	0	0	25	3	22	1st serie (16h07)	100		0		12
	25	0	0	25	1	24		100		0		4
	24	1	0	25	2	23		96		0		8
2h laying at 27°C ; 10 min bleach bath (3,7%)	25	0	0	25	0	25	2nd serie (same laying) (16h51)	100		0		0
	25	0	0	25	2	23		100		0		8
	25	0	0	25	0	25		100		0		0
2h laying at 27°C ; 10 min bleach bath (3,7%) , Bleach allegedly old due to lysed RI88 egg envelopes observation	25	0	2	23	0	25	1st serie (18h01)	100		8		0
	25	0	0	25	0	25		100		0		0
	25	0	0	25	1	24		100		0		4
2h laying at 27°C ; 10 min bleach bath (3,7%) , new bleach but RI88 egg envelopes are still visible albeit lysed	25	0	2	23	1	24	2nd serie (same laying) (18h26)	100		8		4
	25	0	0	25	7	18		100		0		28
	25	0	0	25	19	6		100		0		76
								99.5556		4.74074		10.8091
								0.246533		1.24561		3.04856
