# Supplementary material for: A fatty acid anabolic pathway in specialized-cells sustains a remote signal that controls egg activation in Drosophila
Source: PLoS Genet. 2024 Mar 14;20(3):e1011186. doi: 10.1371/journal.pgen.1011186 (PMC10965083; doi:10.1371/journal.pgen.1011186)
Supplement: S1 Raw Data — (ZIP) [file pgen.1011186.s001.zip › Poidevin DATA/Fig5/F_Quantification Western Smaug.xlsx]

## Sheet: Feuil1
Egg collection	12h30-14h30	14h30-16h30
Ri88	A	A
Ri45	B	B
Co	C	C
Roughly twice more eggs in red collection compare to black
	W 1 Ovary	1	9087.27	24500.9		0.370895	0.317399
	W 1 Eggs Virgin	2	26834.6	29402.2		0.912672	0.781034
	W1 Eggs	3	29368.1	25132.3		1.16854	1
	Ri45 1 Eggs	4	17232	25125.1		0.685849	0.586926
	Ri88 1 Eggs	5	9113.44	26724.9		0.341009	0.291824
	W 1 Ovary	1	9087.27	21665.4		0.419437	0.281096
	W 1 Eggs Virgin	2	37178.2	24077.4		1.54411	1.03483
	W1 Eggs	3	36288.7	24319.8		1.49215	1
	Ri45 1 Eggs	4	29341.8	25912.8		1.13233	0.758858
	Ri88 1 Eggs	5	23780.4	22633.3		1.05068	0.704144
	W 1 Ovary	1	7131.33	24741.7		0.288231	0.414807
	W 1 Eggs Virgin	2	20010.2	27045		0.739885	1.0648
	W1 Eggs	3	17888.9	25744.8		0.694856	1
	Ri45 1 Eggs	4	9597.93	26289.2		0.365091	0.525419
	Ri88 1 Eggs	5	9278.93	23992.3		0.386747	0.556585
	W 1 Ovary	1	5446.28	24741.7		0.220125	0.358241
	W 1 Eggs Virgin	2	21593.6	24115		0.895445	1.45728
	W1 Eggs	3	13477	21933		0.614463	1
	Ri45 1 Eggs	4	9438.86	23352		0.404199	0.657808
	Ri88 1 Eggs	5	5487.86	23656.3		0.231983	0.377538
	mean
	W 1 Ovary						0.342886	0.0286878
	W 1 Eggs Virgin						1.08449	0.139616
	W1 Eggs						1	0
	Ri45 1 Eggs						0.632253	0.0501247
	Ri88 1 Eggs						0.482523	0.0921904
