# Supplementary material for: A fatty acid anabolic pathway in specialized-cells sustains a remote signal that controls egg activation in Drosophila
Source: PLoS Genet. 2024 Mar 14;20(3):e1011186. doi: 10.1371/journal.pgen.1011186 (PMC10965083; doi:10.1371/journal.pgen.1011186)
Supplement: S1 Raw Data — (ZIP) [file pgen.1011186.s001.zip › Poidevin DATA/Fig6/6A_210928 Nuclei in eggs stage 14 Activated.xlsx]

## Sheet: Feuil1
Nucleus counting on virgin oocytes activated				on EXP 1 and 3		EXP 2 not good
			Nb of nucleus
		W (Co) activated		Ri5 (FASN3i)		Ri88 (CG6432i)				Co	FASN3i	CG6432i
Picture1		4		2		4			0	0	0	0
Picture2		1		1		4			1	0	0	0
Picture3		1		1		1			2	0	0	0
Picture4		1		1		4			3	0	0	0
Picture5		4		1		4			4 nuclei	0	0	0
Picture6		2	0	1	0	3	0			0	0	0
Picture7		4		3		2
Picture8		1		2		3
Picture9		1		1		4
Picture10		2		1		2
Picture11		1		0		1
Picture12		4		0		4
Picture13		1		4		2
Picture14		1		4		1
Picture15		1		1		3
Picture16		1		2		2
Picture17		1		3		3
Picture18		2		4		4
Picture19		4		4		4
Picture20		1		4		4
Picture21		1		1		1
Picture22		2		2		1
Picture23		2		2		4
Picture24		4		2		4
Picture25		1		1		1
Picture26		1		4		2
Picture27		2		4		0
Picture28		1		4		2
Picture29		1		3		1
Picture30		4		1		4
Picture31		4		4		4
Picture32		4		1		1
Picture33		4		4		1
Picture34		1		2		1
Picture35		4		4		2
Picture36		2		1		3
Picture37		4		3		2
Picture38		1		4		3
Picture39		3		1		1
Picture40		4		4		1
Picture41		1		1		2
Picture42		4				4
Picture43		1				1
Picture44		1				1
Picture45		1				2
Picture46		1				1
Picture47		1				4
Picture48		1				1
Picture49		3				1
Picture50		4
Picture51
Picture52
Picture53
Picture54
Picture55
Picture56
Picture57
Picture58
Picture59
	Mean	2.12		2.26829		2.40426
	std error	0.173753		0.210272		0.189111
		2.12		2.26829		2.34694
