# Supplementary material for: A fatty acid anabolic pathway in specialized-cells sustains a remote signal that controls egg activation in Drosophila
Source: PLoS Genet. 2024 Mar 14;20(3):e1011186. doi: 10.1371/journal.pgen.1011186 (PMC10965083; doi:10.1371/journal.pgen.1011186)
Supplement: S1 Raw Data — (ZIP) [file pgen.1011186.s001.zip › Poidevin DATA/Fig6/6C_Oocytes bleaching resistance.xlsx]

## Sheet: Feuil1
Bleach resistance 50% (around 2% cloride index) after 2,5 min
											% per EXP
	EXP1		EXP2		EXP3		EXP4				EXP1		EXP2		EXP3		EXP4			Average	ecart type
	# oocytes Start	# oocytes end	Start	end	Start	end	Start	end
WT no activation	22	1	34	2	26	1	28	1			4.54545		5.88235		3.84615		3.57143			4.46135	1.03227
WT Activated	21	13	28	12	30	20	30	21			61.9048		42.8571		66.6667		70			60.3571	12.1304
Ri45 no activation	29	0	38	1	28	2	32	1			0		2.63158		7.14286		3.125			3.22486	2.95028
Ri45 Activated	22	13	32	16	30	21	30	15			59.0909		50		70		50			57.2727	9.50569
Ri88 no activation	32	1	29	1	31	2	28	1			3.125		3.44828		6.45161		3.57143			4.14908	1.54652
Ri88 Activated	26	13	26	14	35	26	28	15			50		53.8462		74.2857		53.5714			57.9258	11.0464
