# Supplementary material for: A fatty acid anabolic pathway in specialized-cells sustains a remote signal that controls egg activation in Drosophila
Source: PLoS Genet. 2024 Mar 14;20(3):e1011186. doi: 10.1371/journal.pgen.1011186 (PMC10965083; doi:10.1371/journal.pgen.1011186)
Supplement: S1 Raw Data — (ZIP) [file pgen.1011186.s001.zip › Poidevin DATA/SUP DATA/S2 Table -S4 Fig - Fig 1B.xlsx]

## Sheet: cpg6m
1407/Cy	X 6432i	43451GD
	Mcy										Mi										Fcy										Fi
compound	area	area	area	area	area	area	area	area	area	area	area	area	area	area	area	area	area	area	area	area	area	area	area	area	area	area	area	area	area	area	area	area	area	area	area	area	area	area	area	area
extrait	M1	M2	M3	M4	M5	M6	M7	M8	M9	M10	M1	M2	M3	M4	M5	M6	M7	M8	M9	M10	F1	F2	F3	F4	F5	F6	F7	F8	F9	F10	F1	F2	F3	F4	F5	F6	F7	F8	F9	F10
analyse	12,09,16	12,09,16	12,09,16	13,09,16	13,09,16	13,09,16	13,09,16	13,09,16	13,09,16	13,09,16	13,09,16	13,09,16	13,09,16	13,09,16	13,09,16	13,09,16	13,09,16	13,09,16	13,09,16	13,09,16	13,09,16	13,09,16	13,09,16	13,09,16	13,09,16	14,09,16	14,09,16	14,09,16	14,09,16	14,09,16	14,09,16	14,09,16	14,09,16	14,09,16	14,09,16	14,09,16	14,09,16	14,09,16	14,09,16	14,09,16
vacc. acet	0.65	4.12	4.58	1.25	0.82	6.03	7.14	0.58	4.51	12.27	6.19	3.73	0.51	1.71	4.4	10.22	6.4	4.49	12.08	7.78
23-di 7,11
23-met	0.26	0.14	0.43	0.28		0.28	0.1	0.34	0.48	0.93	0.56	0.12	0.1	0.03	0.11	0.19	0.47	0.18	0.13	0.41	0.24	0.5	0.43	0.23	0.46	0.08	0.51	0.12	0.73	0.45		0.52	0.03	0.27	0.01	0.1	0.05	0.11	0.13
23-mono 9	0.87	1.26	1.19	1.3	0.62	1.15	1	0.67	1.49	3.36	2.52	2.08	1.93	2.63	1.62	2.23	2.12	2.92	3.6	4.4	0.41	0.69	0.7	0.33	0.74	0.82	0.53	0.3	0.15	0.21	0.55	1.16	0.5	0.52	0.78	0.28	1.09	0.25	0.72	0.8
23-mono 7	22.95	20.23	18.5	20.49	23.55	29.96	19.48	22.55	29.24	55.7	26.89	28.05	28.32	38.18	21.05	44.61	43.12	62.27	47.74	61.04	2.73	3.04	2.42	0.98	5.43	2.56	2.27	0.98	2.19	2.27	2.3	5.9	1.58	2.65	5.45	1.73	2.37	0.81	2.1	3.39
23-mono 5	1.65	1.3	1.66	1.51	2.34	1.8	1.37	1.76	1.48	3.97	1.98	2.67	1.67	3.23	1.81	3.12	1.69	4.37	4.76	4.04	0.18	0.39	0.16	0.04	0.17	0.31	0.1	0.24	0.11	0.08	0.62	0.51	0.26	0.15	0.13	0.22	0.51	0.68	0.26	0.59
23-lin	5.99	4.74	5.13	5.01	8.94	7.72	4.93	5.71	6.81	14.68	6.76	7.4	6.38	10.09	5.88	11.06	11.41	18.18	13.37	16.48	6.67	6.44	8.15	2.55	13.99	7.72	15.24	7.55	9.5	8.76	9.65	22.15	5.05	7.03	23.92	6.45	10.93	8.43	5.29	11.13
25-di 9,13																					0.06	0.1	0.04	0.05	0.33	0.02	0.21	0.05	0.19	0.19	0.07	0.06	0.01	0.04	0.2	0.08	0.17	0.02	0.07	0.28
25-di 7,11																					1.07	2.41	1.76	1.02	4.35	1.73	2.2	0.95	1.29	1.41	0.83	3.55	0.84	0.66	2.51	1.37	1.29	0.44	0.78	1.95
25-met	0.87	1.28	1.39	1.5	1.88	1.55	1.27	0.63	1.88	3.2	0.29	0	0.2	0.18	0.22	0.34	0.2	0.23	0.5	0.51	0.97	1.73	0.87	0.85	3.33	1.13	2.67	0.93	1	0.82	0.02	0.16	0.01	0.05	0.21	0.1	0.12	0.03	0.04	0.05
25-mono 9	0.85	0.56	0.68	0.44	0.67	0.8	0.39	0.97	1.09	1.46	0.96	0.84	1.03	1.65	0.54	2.17	2.28	2.76	1.97	2.71	1.3	2.8	2.12	1.11	4.38	1.87	2.67	1.27	3.96	2.23	2.05	7.07	1.15	2.3	7.29	1.78	2.29	0.22	1.48	2.86
25-mono 7	2.4	2.32	1.91	1.75	3.24	3.73	2.03	2.62	3.25	5.42	3.66	4.91	5.04	5.76	3.16	8.49	10.64	13.38	9.51	12.42	0.8	1.61	1.24	0.83	2.32	1.27	1.73	1.1	2.74	1.74	1	4.96	1.03	0.96	5.22	1.05	0.96	1.12	0.74	1.76
25-mono 5				0.05		0	0.02	0.18	0.33	0.02		0.64	0.26	0.06	0.08	0.08	0.27	0.43	0.09	0.41	0.46	0.1	0.11	0.02	0.1	0.03	0.06	0.06	0.07	0.09	0.09	0.3	0.08	0.22	0.33	0.06	0.05	0.34	0.04	0.16
25-lin	0.64	0.9	0.32	0.48	1.56	1.45	0.75	0.67	0.99	1.99	0.68	0.9	0.86	1.03	0.34	2.5	2.14	3.34	2.19	2.14	4.19	2.24	3.11	1.93	4.63	3.56	6.53	4.01	5.3	3.66	3.04	12.13	1.73	3.5	14.57	3.35	5.36	2.4	2.05	4.74
26-standard	21.61	19.77	12.94	16.17	29.16	34.3	20.06	21.03	23.26	38.56	16.24	18.39	16.6	20.11	12.03	37.22	46.61	72.81	51.68	45.9	36.42	35.43	39.11	24.34	62.51	51.09	66.27	43.53	45.16	32.65	33.12	64.91	30.58	25.41	38.74	36.12	44.16	34.02	26.39	53.73
27-di 9,13																					0.19	0.12	0.06	0.1	0.31	0.19	0.31	0.1	0.06	0.21	0.07	0.29	0.02	0.19	0.17	0.05	0.03	0.09	0.12	0.19
27-di 7,11																					12.43	11.66	13.94	8.49	21.03	14.25	18.79	10.8	12.89	13.47	7.93	25.36	6.59	7.14	21.54	10.66	8.81	7.25	7.51	9.48
27-met	3.04	2.62	2.47	2.93	4.62	4.64	2.97	1.73	3.13	5.13	0.54	0.26	0.15	0.24	0.04	0.48	0.1	0.18	0.68	0.13	12.34	9.61	8.74	6.41	16.54	11.72	19.25	12.03	12.8	11.8	0.09	0.83	0.55	0.16	0.53	0.46	0.24	0.53	0.07	0.99
27-mono 9																					2.48	1.68	1.8	1.51	2.99	2.01	2.91	2.01	2.82	2.48	1.5	5.09	1.75	0.83	3.99	2.19	1.69	0.98	1.5	1.42
27-mono 7																					1.79	1.11	1.49	1.13	1.69	1.15	2.07	1.44	2.61	1.42	2.12	5.62	1.35	1.23	5.1	2.25	1.89	1.13	1.71	1.76
27-mono 5																						0.02	0	0.07		0.07	0.08	0.04	0.01	0.03	0.07	0.6	0.22	0.13	0.16	0	0.1	0.09	0.09	0.08
27-lin	0.46	0.53	0.11	0.56	1.03	1.02	0.5	0.54	0.46	0.87	0.84	1.15	1.17	1.07	0.63	2.96	2.1	3.56	2.54	1.94	2.22	1.23	1.53	0.95	2	1.49	3.4	2.59	2.98	2.25	5.5	16.42	3.8	5.02	25.01	6.68	7.96	4.87	5.7	7.1
29-di 9,13																					0.17	0.08	0.09	0.05	0.3	0.06	0.21	0.04	0.34	0.26		0.39	0.12	0.27	0.27	0.15	0.09	0.06	0.17	0.29
29-di 7,11																					9.92	7.28	9.9	5.16	16.09	9.7	15.03	9.47	16.06	12.71	14.82	35.24	15.65	16.06	40.81	19.69	20.98	13.85	21.55	22.74
29-met	2.78	2.65	3.98	3.11	4.96	6.25	3.15	3.3	3.17	4.48	0.49	0.59	0.4	0.33	0.07	0.52	0.26	0.82	0.57	0.17	6.37	3.74	6.5	3.42	8.46	6.4	10.39	6.3	9.65	7.7	0.65	2.04	0.42	0.15	4.29	0.14	2.75	0.72	0.21	1.56
29-mono 9																							0.12	0.12		0.45	0.14		0.14	0.35		0.93	0.36	0.22	1.83	0.28	0.13	0.15		0.23
29-mono 7																							0.31	0.24		0.28	0.04		0.25	0.27		0.52	0.12	0.41	1.47	0.32	0.41	0.3	0.21	0.18
29-mono 5																								0.04		0	0.02		0	0.02		0.11	0.02	0.04	0.13		0.03	0.06	0.01	0.03
29-lin	0.01	0.14	0.13	0.35	0.18	0.65	0.32	0.08	0.09	0.51	1.43	1.81	1.19	1.02	0.84	3.24	2.1	3.65	2.07	1.8	0.38	0.2	0.34	0.25	0.5	0.53	0.69	0.69	0.65	0.59	4.34	6.54	3.07	2.61	19.06	3.39	4.07	3.32	4.19	4.93
31-tot	0.62	0.89	0.81	0.39	0.72	1.41	0.47	1.26	0.26	0.72	0.31	0.31	0.26	0.18	0.29	0.78	0.28	0.99	0.25	0.3	1.58	0.82	2.09	1.21	2.79	1.37	2.78	1.48	3.01	1.61	1.41	2.22	1.46	1.03	3.64	1.2	1.84	0.98	2.2	2.51
33-tot
di-tot	0	0	0	0	0	0	0	0	0	0	0	0	0	0	0	0	0	0	0	0	23.84	21.65	25.79	14.87	42.41	25.95	36.75	21.41	30.83	28.25	23.72	64.89	23.23	24.36	65.5	32	31.37	21.71	30.2	34.93
mono-tot	28.72	25.67	23.94	25.54	30.42	37.44	24.29	28.75	36.88	69.93	36.01	39.19	38.25	51.51	28.26	60.7	60.12	86.13	67.67	85.02	10.15	11.44	10.47	6.42	17.82	10.82	12.62	7.44	15.05	11.19	10.3	32.77	8.42	9.66	31.88	10.16	11.52	6.13	8.86	13.26
met-tot	6.95	6.69	8.27	7.82	11.46	12.72	7.49	6	8.66	13.74	1.88	0.97	0.85	0.78	0.44	1.53	1.03	1.41	1.88	1.22	19.92	15.58	16.54	10.91	28.79	19.33	32.82	19.38	24.18	20.77	0.76	3.55	1.01	0.63	5.04	0.8	3.16	1.39	0.45	2.6
lin-tot	7.1	6.31	5.69	6.4	11.71	10.84	6.5	7	8.35	18.05	9.71	11.26	9.6	13.21	7.69	19.76	17.75	28.73	20.17	22.36	13.46	10.11	13.13	5.68	21.12	13.3	25.86	14.84	18.43	15.26	22.53	57.24	13.65	18.16	82.56	19.87	28.32	19.02	17.23	27.9
std area	21.61	19.77	12.94	16.17	29.16	34.3	20.06	21.03	23.26	38.56	16.24	18.39	16.6	20.11	12.03	37.22	46.61	72.81	51.68	45.9	36.42	35.43	39.11	24.34	62.51	51.09	66.27	43.53	45.16	32.65	33.12	64.91	30.58	25.41	38.74	36.12	44.16	34.02	26.39	53.73
std ng	750	750	750	750	750	750	750	750	750	750	750	750	750	750	750	750	750	750	750	750	750	750	750	750	750	750	750	750	750	750	750	750	750	750	750	750	750	750	750	750
n	1	1	1	1	1	1	1	1	1	1	1	1	1	1	1	1	1	1	1	1	1	1	1	1	1	1	1	1	1	1	1	1	1	1	1	1	1	1	1	1
23-mono tot	25.47	22.79	21.35	23.3	26.51	32.91	21.85	24.98	32.21	63.03	31.39	32.8	31.92	44.04	24.48	49.96	46.93	69.56	56.1	69.48	3.32	4.12	3.28	1.35	6.34	3.69	2.9	1.52	2.45	2.56	3.47	7.57	2.34	3.32	6.36	2.23	3.97	1.74	3.08	4.78
23-total	31.72	27.67	26.91	28.59	35.45	40.91	26.88	31.03	39.5	78.64	38.71	40.32	38.4	54.16	30.47	61.21	58.81	87.92	69.6	86.37	10.23	11.06	11.86	4.13	20.79	11.49	18.65	9.19	12.68	11.77	13.12	30.24	7.42	10.62	30.29	8.78	14.95	10.28	8.5	15.91
25-di tot	0	0	0	0	0	0	0	0	0	0	0	0	0	0	0	0	0	0	0	0	1.13	2.51	1.8	1.07	4.68	1.75	2.41	1	1.48	1.6	0.9	3.61	0.85	0.7	2.71	1.45	1.46	0.46	0.85	2.23
25-mono tot	3.25	2.88	2.59	2.24	3.91	4.53	2.44	3.77	4.67	6.9	4.62	6.39	6.33	7.47	3.78	10.74	13.19	16.57	11.57	15.54	2.56	4.51	3.47	1.96	6.8	3.17	4.46	2.43	6.77	4.06	3.14	12.33	2.26	3.48	12.84	2.89	3.3	1.68	2.26	4.78
25-total	4.76	5.06	4.3	4.22	7.35	7.53	4.46	5.07	7.54	12.09	5.59	7.29	7.39	8.68	4.34	13.58	15.53	20.14	14.26	18.19	8.85	10.99	9.25	5.81	19.44	9.61	16.07	8.37	14.55	10.14	7.1	28.23	4.85	7.73	30.33	7.79	10.24	4.57	5.2	11.8
27-di tot	0	0	0	0	0	0	0	0	0	0	0	0	0	0	0	0	0	0	0	0	12.62	11.78	14	8.59	21.34	14.44	19.1	10.9	12.95	13.68	8	25.65	6.61	7.33	21.71	10.71	8.84	7.34	7.63	9.67
27-mono tot	0	0	0	0	0	0	0	0	0	0	0	0	0	0	0	0	0	0	0	0	4.27	2.81	3.29	2.71	4.68	3.23	5.06	3.49	5.44	3.93	3.69	11.31	3.32	2.19	9.25	4.44	3.68	2.2	3.3	3.26
27-total	3.5	3.15	2.58	3.49	5.65	5.66	3.47	2.27	3.59	6	1.38	1.41	1.32	1.31	0.67	3.44	2.2	3.74	3.22	2.07	31.45	25.43	27.56	18.66	44.56	30.88	46.81	29.01	34.17	31.66	17.28	54.21	14.28	14.7	56.5	22.29	20.72	14.94	16.7	21.02
29-di tot	0	0	0	0	0	0	0	0	0	0	0	0	0	0	0	0	0	0	0	0	10.09	7.36	9.99	5.21	16.39	9.76	15.24	9.51	16.4	12.97	14.82	35.63	15.77	16.33	41.08	19.84	21.07	13.91	21.72	23.03
29-mono tot	0	0	0	0	0	0	0	0	0	0	0	0	0	0	0	0	0	0	0	0	0	0	0.43	0.4	0	0.73	0.2	0	0.39	0.64	0	1.56	0.5	0.67	3.43	0.6	0.57	0.51	0.22	0.44
29-total	2.79	2.79	4.11	3.46	5.14	6.9	3.47	3.38	3.26	4.99	1.92	2.4	1.59	1.35	0.91	3.76	2.36	4.47	2.64	1.97	16.84	11.3	17.26	9.28	25.35	17.42	26.52	16.5	27.09	21.9	19.81	45.77	19.76	19.76	67.86	23.97	28.46	18.46	26.34	29.96			Mcy	n=		Mi	n=		Fcy
23-29-total	42.77	38.67	37.9	39.76	53.59	61	38.28	41.75	53.89	101.72	47.6	51.42	48.7	65.5	36.39	81.99	78.9	116.27	89.72	108.6	67.37	58.78	65.93	37.88	110.14	69.4	108.05	63.07	88.49	75.47	57.31	158.45	46.31	52.81	184.98	62.83	74.37	48.25	56.74	78.69				10			10
20-37-total	44.04	43.68	43.29	41.4	55.13	68.44	45.89	43.59	58.66	114.71	54.1	55.46	49.47	67.39	41.08	92.99	85.58	121.75	102.05	116.68	68.95	59.6	68.02	39.09	112.93	70.77	110.83	64.55	91.5	77.08	58.72	160.67	47.77	53.84	188.62	64.03	76.21	49.23	58.94	81.2		parameter	m	e	s	m	e	s	m
7 T / 7 P	9.5625	8.71983	9.68586	11.7086	7.26852	8.03217	9.59606	8.60687	8.99692	10.2768	7.34699	5.71283	5.61905	6.62847	6.66139	5.25442	4.05263	4.65396	5.01998	4.91465	3.4125	1.8882	1.95161	1.18072	2.34052	2.01575	1.31214	0.890909	0.79927	1.3046	2.3	1.18952	1.53398	2.76042	1.04406	1.64762	2.46875	0.723214	2.83784	1.92614		7 T / 7 P	9.24541	0.389788	1.23262	5.58644	0.32425	1.02537	1.70962
7 P / 7 T	0.104575	0.114681	0.103243	0.0854075	0.13758	0.124499	0.104209	0.116186	0.111149	0.097307	0.13611	0.175045	0.177966	0.150864	0.150119	0.190316	0.246753	0.214871	0.199204	0.203473	0.29304	0.529605	0.512397	0.846939	0.427256	0.496094	0.762115	1.12245	1.25114	0.76652	0.434783	0.840678	0.651899	0.362264	0.957798	0.606936	0.405063	1.38272	0.352381	0.519174		7 P / 7 T	0.109884	0.00460284	0.0145554	0.184472	0.0106432	0.0336567	0.700756
7T / 7T + 7P	0.905325	0.897118	0.906418	0.921313	0.879059	0.889285	0.905625	0.895908	0.899969	0.911322	0.880196	0.851032	0.848921	0.868912	0.869475	0.840113	0.802083	0.823133	0.833886	0.830928	0.773371	0.653763	0.661202	0.541436	0.700645	0.668407	0.5675	0.471154	0.444219	0.566085	0.69697	0.543278	0.605364	0.734072	0.510778	0.622302	0.711712	0.419689	0.739437	0.658252		7T / 7T + 7P	0.901134	0.00372551	0.0117811	0.844868	0.00754735	0.0238668	0.604778
7P / 7T + 7P	0.0946746	0.102882	0.0935816	0.0786871	0.120941	0.110715	0.0943747	0.104092	0.100031	0.088678	0.119804	0.148968	0.151079	0.131088	0.130525	0.159887	0.197917	0.176867	0.166114	0.169072	0.226629	0.346237	0.338798	0.458564	0.299355	0.331593	0.4325	0.528846	0.555781	0.433915	0.30303	0.456722	0.394636	0.265928	0.489222	0.377698	0.288288	0.580311	0.260563	0.341748		7P / 7T + 7P	0.0988657	0.00372551	0.0117811	0.155132	0.00754735	0.0238668	0.395222
7T+7P	25.35	22.55	20.41	22.24	26.79	33.69	21.51	25.17	32.49	61.12	30.55	32.96	33.36	43.94	24.21	53.1	53.76	75.65	57.25	73.46	3.53	4.65	3.66	1.81	7.75	3.83	4	2.08	4.93	4.01	3.3	10.86	2.61	3.61	10.67	2.78	3.33	1.93	2.84	5.15
H+HD+ND	0	0	0	0	0	0	0	0	0	0	0	0	0	0	0	0	0	0	0	0	24.14	20.05	25.33	14.78	38.81	25.1	35.89	21.71	31.56	27.6	24.87	66.22	23.59	24.43	67.45	32.6	31.68	22.23	30.77	33.98
T+P/H+HND	#DIV/0!	#DIV/0!	#DIV/0!	#DIV/0!	#DIV/0!	#DIV/0!	#DIV/0!	#DIV/0!	#DIV/0!	#DIV/0!	#DIV/0!	#DIV/0!	#DIV/0!	#DIV/0!	#DIV/0!	#DIV/0!	#DIV/0!	#DIV/0!	#DIV/0!	#DIV/0!	0.14623	0.23192	0.144493	0.122463	0.199691	0.15259	0.111452	0.0958084	0.15621	0.14529	0.13269	0.163999	0.11064	0.147769	0.158191	0.0852761	0.105114	0.0868196	0.0922977	0.15156		T+P/H+HND	#DIV/0!	#DIV/0!	#DIV/0!	#DIV/0!	#DIV/0!	#DIV/0!	0.150615
HD+ND	0	0	0	0	0	0	0	0	0	0	0	0	0	0	0	0	0	0	0	0	22.35	18.94	23.84	13.65	37.12	23.95	33.82	20.27	28.95	26.18	22.75	60.6	22.24	23.2	62.35	30.35	29.79	21.1	29.06	32.22
23/25	6.66387	5.46838	6.25814	6.77488	4.82313	5.43293	6.02691	6.12032	5.23873	6.50455	6.92487	5.53086	5.19621	6.23963	7.02074	4.50736	3.78686	4.36544	4.88079	4.74821	1.15593	1.00637	1.28216	0.710843	1.06944	1.19563	1.16055	1.09797	0.871478	1.16075	1.84789	1.0712	1.5299	1.37387	0.998681	1.12709	1.45996	2.24945	1.63462	1.34831		23/25	5.93118	0.208139	0.658192	5.3201	0.346659	1.09623	1.07111
23+25/27+29	5.79968	5.5101	4.66517	4.72086	3.96664	3.85669	4.51585	6.38938	6.86715	8.25569	13.4242	12.4961	15.7354	23.6241	22.0316	10.3875	16.3026	13.162	14.3106	25.8812	0.395113	0.600327	0.470995	0.355762	0.575454	0.436853	0.473476	0.385849	0.444499	0.409074	0.54516	0.584817	0.360458	0.532501	0.487456	0.358193	0.5122	0.444611	0.318309	0.543546		23+25/27+29	5.45472	0.442814	1.4003	16.7355	1.66071	5.25164	0.45474
HD/ND	#DIV/0!	#DIV/0!	#DIV/0!	#DIV/0!	#DIV/0!	#DIV/0!	#DIV/0!	#DIV/0!	#DIV/0!	#DIV/0!	#DIV/0!	#DIV/0!	#DIV/0!	#DIV/0!	#DIV/0!	#DIV/0!	#DIV/0!	#DIV/0!	#DIV/0!	#DIV/0!	1.25302	1.60165	1.40808	1.64535	1.30702	1.46907	1.25017	1.14044	0.802615	1.0598	0.535088	0.719637	0.421086	0.444583	0.527812	0.541392	0.419924	0.523466	0.348492	0.416887		HD/ND	#DIV/0!	#DIV/0!	#DIV/0!	#DIV/0!	#DIV/0!	#DIV/0!	1.29372
ND/HD	#DIV/0!	#DIV/0!	#DIV/0!	#DIV/0!	#DIV/0!	#DIV/0!	#DIV/0!	#DIV/0!	#DIV/0!	#DIV/0!	#DIV/0!	#DIV/0!	#DIV/0!	#DIV/0!	#DIV/0!	#DIV/0!	#DIV/0!	#DIV/0!	#DIV/0!	#DIV/0!	0.798069	0.624357	0.710187	0.607774	0.765097	0.680702	0.799894	0.876852	1.24593	0.943578	1.86885	1.38959	2.37481	2.2493	1.89461	1.84709	2.38138	1.91034	2.86951	2.39873		ND/HD	#DIV/0!	#DIV/0!	#DIV/0!	#DIV/0!	#DIV/0!	#DIV/0!	0.805244
7T/HD	#DIV/0!	#DIV/0!	#DIV/0!	#DIV/0!	#DIV/0!	#DIV/0!	#DIV/0!	#DIV/0!	#DIV/0!	#DIV/0!	#DIV/0!	#DIV/0!	#DIV/0!	#DIV/0!	#DIV/0!	#DIV/0!	#DIV/0!	#DIV/0!	#DIV/0!	#DIV/0!	0.21963	0.26072	0.173601	0.11543	0.258203	0.179649	0.120809	0.0907407	0.169899	0.168523	0.290038	0.23265	0.239757	0.371148	0.253018	0.162289	0.269012	0.111724	0.279627	0.357595		7T/HD	#DIV/0!	#DIV/0!	#DIV/0!	#DIV/0!	#DIV/0!	#DIV/0!	0.17572
HD/7T	0	0	0	0	0	0	0	0	0	0	0	0	0	0	0	0	0	0	0	0	4.55311	3.83553	5.76033	8.66327	3.87293	5.56641	8.27753	11.0204	5.88584	5.93392	3.44783	4.29831	4.17089	2.69434	3.95229	6.16185	3.7173	8.95062	3.57619	2.79646		HD/7T	0	0	0	0	0	0	6.33693
di/mono	0	0	0	0	0	0	0	0	0	0	0	0	0	0	0	0	0	0	0	0	2.34877	1.89248	2.46323	2.3162	2.37991	2.39834	2.91204	2.87769	2.0485	2.52458	2.30291	1.98016	2.75891	2.52174	2.05458	3.14961	2.72309	3.5416	3.40858	2.63424		di/mono	0	0	0	0	0	0	2.41617
di/ins	0	0	0	0	0	0	0	0	0	0	0	0	0	0	0	0	0	0	0	0	0.701383	0.654276	0.711252	0.69845	0.704134	0.705738	0.744379	0.742114	0.67197	0.716278	0.697237	0.664448	0.733965	0.716049	0.672623	0.759013	0.731406	0.779813	0.773169	0.724839		di/ins	0	0	0	0	0	0	0.704998
extrait	M1	M2	M3	M4	M5	M6	M7	M8	M9	M10	M1	M2	M3	M4	M5	M6	M7	M8	M9	M10	F1	F2	F3	F4	F5	F6	F7	F8	F9	F10	F1	F2	F3	F4	F5	F6	F7	F8	F9	F10
compound	ng	ng	ng	ng	ng	ng	ng	ng	ng	ng	ng	ng	ng	ng	ng	ng	ng	ng	ng	ng	ng	ng	ng	ng	ng	ng	ng	ng	ng	ng	ng	ng	ng	ng	ng	ng	ng	ng	ng	ng		compound	mng	eng	sng	mng	eng	sng	mng
vacc. acet	22.559	156.297	265.456	57.9777	21.0905	131.851	266.949	20.6847	145.421	238.654	285.868	152.121	23.0422	63.7742	274.314	205.938	102.982	46.2505	175.31	127.124	0	0	0	0	0	0	0	0	0	0	0	0	0	0	0	0	0	0	0	0		vacc. acet	132.694	31.6774	100.173	145.672	28.7812	91.0141	0
23-di 7,11	0	0	0	0	0	0	0	0	0	0	0	0	0	0	0	0	0	0	0	0	0	0	0	0	0	0	0	0	0	0	0	0	0	0	0	0	0	0	0	0		23-di 7,11	0	0	0	0	0	0	0
23-met	9.0236	5.31108	24.9227	12.987	0	6.12245	3.73878	12.1255	15.4772	18.0887	25.8621	4.89396	4.51807	1.11885	6.85786	3.82859	7.56275	1.85414	1.88661	6.69935	4.94234	10.5843	8.24597	7.0871	5.51912	1.1744	5.77184	2.06754	12.1236	10.3369	0	6.00832	0.735775	7.9693	0.193598	2.07641	0.849185	2.42504	3.69458	0		23-met	10.7797	2.36327	7.47331	6.50822	2.26484	7.16205	6.7853
23-mono 9	30.1944	47.7997	68.9722	60.2968	15.9465	25.1458	37.3878	23.8944	48.0439	65.3527	116.379	84.8287	87.1988	98.0855	100.998	44.9355	34.1129	30.0783	52.2446	71.8954	8.44316	14.6063	13.4237	10.1684	8.87858	12.0376	5.99819	5.16885	2.49114	4.82389	12.4547	13.4032	12.2629	15.3483	15.1007	5.81395	18.5122	5.51146	20.4623	11.1669		23-mono 9	42.3034	5.89555	18.6434	72.0757	9.54638	30.1883	8.60398
23-mono 7	796.506	767.451	1072.26	950.371	605.71	655.102	728.315	804.208	942.82	1083.38	1241.84	1143.96	1279.52	1423.92	1312.34	898.912	693.843	641.43	692.821	997.386	56.2191	64.3522	46.4076	30.1972	65.1496	37.5807	25.6904	16.8849	36.3707	52.144	52.0833	68.1713	38.7508	78.2172	105.511	35.9219	40.2514	17.8571	59.6817	47.3199		23-mono 7	840.612	52.2722	165.299	1032.6	91.3402	288.843	43.0996
23-mono 5	57.2652	49.3171	96.2133	70.0371	60.1852	39.3586	51.2213	62.7675	47.7214	77.2173	91.4409	108.891	75.4518	120.462	112.843	62.8694	27.1937	45.0144	69.0789	66.0131	3.70675	8.25572	3.06827	1.23254	2.03967	4.55079	1.13173	4.13508	1.82684	1.83767	14.0399	5.89277	6.37672	4.42739	2.51678	4.56811	8.66168	14.9912	7.38916	8.23562		23-mono 5	61.1304	5.24828	16.5965	77.9258	9.59163	30.3314	3.17851
23-lin	207.89	179.818	297.334	232.375	229.938	168.805	184.322	203.638	219.583	285.529	312.192	301.794	288.253	376.305	366.584	222.864	183.598	187.268	194.031	269.281	137.356	136.325	156.29	78.5744	167.853	113.329	172.476	130.083	157.772	201.225	218.524	255.931	123.855	207.497	463.087	133.929	185.632	185.847	150.341	155.36		23-lin	220.923	13.5158	42.7408	270.217	22.6216	71.5359	145.128
25-di 9,13	0	0	0	0	0	0	0	0	0	0	0	0	0	0	0	0	0	0	0	0	1.23558	2.11685	0.767067	1.54067	3.95937	0.2936	2.37664	0.861475	3.15545	4.36447	1.58514	0.693268	0.245258	1.18064	3.87197	1.66113	2.88723	0.440917	1.98939	3.90843		25-di 9,13	0	0	0	0	0	0	2.06712
25-di 7,11	0	0	0	0	0	0	0	0	0	0	0	0	0	0	0	0	0	0	0	0	22.0346	51.0161	33.751	31.4297	52.1916	25.3964	24.8981	16.368	21.4238	32.389	18.7953	41.0183	20.6017	19.4805	48.5932	28.4468	21.909	9.70018	22.1675	27.2194		25-di 7,11	0	0	0	0	0	0	31.0898
25-met	30.1944	48.5584	80.5641	69.5733	48.3539	33.8921	47.4826	22.4679	60.6191	62.2407	13.3929	0	9.03614	6.71308	13.7157	6.85116	3.21819	2.36918	7.25619	8.33333	19.9753	36.6215	16.6837	26.1915	39.9536	16.5884	30.2173	16.0234	16.6076	18.8361	0.452899	1.84871	0.245258	1.4758	4.06557	2.07641	2.03804	0.661376	1.13679	0.697934		25-met	50.3946	5.77272	18.255	7.08858	1.40131	4.43134	23.7698
25-mono 9	29.5002	21.2443	39.4127	20.4082	17.2325	17.4927	14.5813	34.5934	35.1462	28.3973	44.335	34.2577	46.5361	61.5365	33.6658	43.7265	36.6874	28.4302	28.5894	44.281	26.771	59.2718	40.6546	34.203	52.5516	27.4516	30.2173	21.8815	65.7662	51.2251	46.4221	81.69	28.2047	67.8867	141.133	36.9601	38.8927	4.85009	42.0614	39.9218		25-mono 9	25.8009	2.7659	8.74654	40.2046	3.17151	10.0292	40.9994
25-mono 7	83.2948	88.0121	110.703	81.1688	83.3333	81.5598	75.8973	93.4379	104.794	105.42	169.027	200.245	227.711	214.818	197.007	171.077	171.208	137.824	138.013	202.941	16.4745	34.0813	23.7791	25.5752	27.8355	18.6436	19.579	18.9524	45.5049	39.9694	22.6449	57.3101	25.2616	28.3353	101.058	21.8023	16.3043	24.6914	21.0307	24.5673		25-mono 7	90.7621	3.84814	12.1689	182.987	9.68609	30.6301	27.0395
25-mono 5	0	0	0	2.31911	0	0	0.747757	6.4194	10.6406	0.389004	0	26.1011	11.747	2.23769	4.98753	1.61204	4.34456	4.42934	1.30611	6.69935	9.47282	2.11685	2.10943	0.61627	1.19981	0.440399	0.67904	1.03377	1.16253	2.06738	2.03804	3.46634	1.96207	6.49351	6.38875	1.24585	0.849185	7.49559	1.13679	2.23339		25-mono 5	2.05159	1.14712	3.62751	6.34647	2.43595	7.70315	2.08983
25-lin	22.2119	34.1426	18.5471	22.2635	40.1235	31.7055	28.0409	23.8944	31.9218	38.7059	31.4039	36.7047	38.8554	38.4137	21.197	50.3761	34.4347	34.4046	31.7821	34.9673	86.285	47.4174	59.6395	59.47	55.5511	52.2607	73.9022	69.0903	88.0204	84.0735	68.8406	140.156	42.4297	103.306	282.073	69.5598	91.0326	52.9101	58.2607	66.1642		25-lin	29.1557	2.32786	7.36135	35.254	2.30865	7.3006	67.571
27-di 9,13	0	0	0	0	0	0	0	0	0	0	0	0	0	0	0	0	0	0	0	0	3.91269	2.54022	1.1506	3.08135	3.7194	2.7892	3.50837	1.72295	0.996457	4.82389	1.58514	3.35079	0.490517	5.60803	3.29117	1.03821	0.509511	1.98413	3.41038	2.65215		27-di 9,13	0	0	0	0	0	0	2.82451
27-di 7,11	0	0	0	0	0	0	0	0	0	0	0	0	0	0	0	0	0	0	0	0	255.972	246.825	267.323	261.606	252.32	209.19	212.653	186.079	214.072	309.418	179.574	293.021	161.625	210.744	417.011	221.346	149.626	159.832	213.433	132.328		27-di 7,11	0	0	0	0	0	0	241.546
27-met	105.507	99.393	143.161	135.9	118.827	101.458	111.042	61.6976	100.924	99.7796	24.9384	10.6036	6.77711	8.95077	2.49377	9.67222	1.6091	1.85414	9.86842	2.12418	254.119	203.429	167.604	197.514	198.448	172.049	217.859	207.271	212.578	271.057	2.03804	9.5902	13.4892	4.72255	10.2607	9.5515	4.07609	11.6843	1.98939	13.8191		27-met	107.769	7.0909	22.4234	7.88917	2.22539	7.0373	210.193
27-mono 9	0	0	0	0	0	0	0	0	0	0	0	0	0	0	0	0	0	0	0	0	51.0708	35.5631	34.518	46.5283	35.8743	29.5068	32.9335	34.6313	46.8335	56.9678	33.9674	58.8122	42.9202	24.4982	77.2457	45.4734	28.7024	21.6049	42.6298	19.8213		27-mono 9	0	0	0	0	0	0	40.4427
27-mono 7	0	0	0	0	0	0	0	0	0	0	0	0	0	0	0	0	0	0	0	0	36.8616	23.497	28.5733	34.8192	20.2768	16.882	23.4269	24.8105	43.3459	32.6187	48.0072	64.9361	33.1099	36.3046	98.7352	46.7193	32.0992	24.9118	48.598	24.5673		27-mono 7	0	0	0	0	0	0	28.5112
27-mono 5	0	0	0	0	0	0	0	0	0	0	0	0	0	0	0	0	0	0	0	0	0	0.42337	0	2.15694	0	1.0276	0.905387	0.68918	0.166076	0.689127	1.58514	6.93268	5.39568	3.83707	3.09757	0	1.69837	1.98413	2.55779	1.11669		27-mono 5	0	0	0	0	0	0	0.605768
27-lin	15.9648	20.1062	6.37558	25.974	26.4918	22.3032	18.6939	19.2582	14.8323	16.9217	38.7931	46.9005	52.8614	39.9055	39.2768	59.6454	33.791	36.6708	36.8615	31.6993	45.7166	26.0373	29.3403	29.2728	23.9962	21.8732	38.4789	44.6244	49.4907	51.6845	124.547	189.724	93.1982	148.17	484.189	138.704	135.19	107.363	161.993	99.1066		27-lin	18.6922	1.84508	5.83465	41.6405	2.79371	8.83449	36.0515
29-di 9,13	0	0	0	0	0	0	0	0	0	0	0	0	0	0	0	0	0	0	0	0	3.50082	1.69348	1.7259	1.54067	3.59942	0.880799	2.37664	0.68918	5.64659	5.97243	0	4.50624	2.9431	7.9693	5.22716	3.11462	1.52853	1.32275	4.83138	4.04802		29-di 9,13	0	0	0	0	0	0	2.76259
29-di 7,11	0	0	0	0	0	0	0	0	0	0	0	0	0	0	0	0	0	0	0	0	204.283	154.107	189.849	158.998	193.049	142.396	170.1	163.163	266.718	291.96	335.598	407.179	383.829	474.026	790.075	408.846	356.318	305.335	612.448	317.42		29-di 7,11	0	0	0	0	0	0	193.462
29-met	96.4831	100.531	230.68	144.249	127.572	136.662	117.772	117.689	102.214	87.1369	22.6293	24.062	18.0723	12.3073	4.36409	10.4782	4.18365	8.44664	8.27206	2.77778	131.178	79.1702	124.648	105.382	101.504	93.9518	117.587	108.546	160.264	176.876	14.7192	23.5711	10.3009	4.42739	83.0537	2.90698	46.7052	15.873	5.96817	21.7755		29-met	126.099	12.97	41.0146	11.5593	2.41934	7.65064	119.911
29-mono 9	0	0	0	0	0	0	0	0	0	0	0	0	0	0	0	0	0	0	0	0	0	0	2.3012	3.69762	0	6.60599	1.58443	0	2.32507	8.03982	0	10.7456	8.8293	6.49351	35.4285	5.81395	2.20788	3.30688	0	3.2105		29-mono 9	0	0	0	0	0	0	2.45541
29-mono 7	0	0	0	0	0	0	0	0	0	0	0	0	0	0	0	0	0	0	0	0	0	0	5.94477	7.39523	0	4.11039	0.452694	0	4.1519	6.20214	0	6.00832	2.9431	12.1015	28.459	6.64452	6.96332	6.61376	5.96817	2.51256		29-mono 7	0	0	0	0	0	0	2.82571
29-mono 5	0	0	0	0	0	0	0	0	0	0	0	0	0	0	0	0	0	0	0	0	0	0	0	1.23254	0	0	0.226347	0	0	0.459418	0	1.27099	0.490517	1.18064	2.51678	0	0.509511	1.32275	0.284199	0.41876		29-mono 5	0	0	0	0	0	0	0.19183
29-lin	0.347062	5.31108	7.53478	16.2338	4.62963	14.2128	11.9641	2.85307	2.90198	9.91961	66.0406	73.8173	53.7651	38.0408	52.3691	65.2875	33.791	37.5979	30.0406	29.4118	7.82537	4.2337	6.52007	7.70337	5.99904	7.78039	7.80896	11.8884	10.795	13.5528	98.279	75.5662	75.2943	77.0366	368.998	70.3904	69.1236	73.1922	119.079	68.8163		29-lin	7.59079	1.67986	5.31218	48.0162	5.18601	16.3996	8.4107
31-tot	21.5178	33.7633	46.9474	18.0891	18.5185	30.8309	17.5723	44.9358	8.38349	14.0041	14.3165	12.6427	11.747	6.71308	18.0798	15.7174	4.50547	10.1978	3.6281	4.90196	32.5371	17.3582	40.0793	37.2843	33.4746	20.1116	31.4622	25.4997	49.9889	36.9832	31.9293	25.6509	35.8077	30.4014	70.4698	24.9169	31.25	21.6049	62.5237	35.0363		31-tot	25.4563	4.13914	13.0891	10.245	1.61129	5.09535	32.4779
33-tot	0	0	0	0	0	0	0	0	0	0	0	0	0	0	0	0	0	0	0	0	0	0	0	0	0	0	0	0	0	0	0	0	0	0	0	0	0	0	0	0		33-tot	0	0	0	0	0	0	0
di-tot	0	0	0	0	0	0	0	0	0	0	0	0	0	0	0	0	0	0	0	0	490.939	458.298	494.567	458.196	508.839	380.945	415.912	368.884	512.013	648.928	537.138	749.769	569.735	719.008	1268.07	664.452	532.779	478.616	858.28	487.577		di-tot	0	0	0	0	0	0	473.752
mono-tot	996.761	973.824	1387.56	1184.6	782.407	818.659	908.151	1025.32	1189.17	1360.15	1663.02	1598.29	1728.16	1921.06	1761.85	1223.13	967.389	887.206	982.053	1389.22	209.02	242.168	200.78	197.823	213.806	158.837	142.825	128.187	249.945	257.044	233.243	378.64	206.508	285.124	617.192	210.963	195.652	135.141	251.8	185.092		mono-tot	1062.66	66.7095	210.954	1412.14	118.946	376.141	200.043
met-tot	241.208	253.794	479.328	362.709	294.753	278.134	280.035	213.98	279.235	267.246	86.8227	39.5595	38.4036	29.09	27.4314	30.8302	16.5737	14.5241	27.2833	19.9346	410.214	329.805	317.182	336.175	345.425	283.764	371.435	333.908	401.572	477.106	17.2101	41.0183	24.7711	18.595	97.5736	16.6113	53.6685	30.6437	12.7889	36.2926		met-tot	295.042	23.8617	75.4573	33.0453	6.52743	20.6415	360.659
lin-tot	246.414	239.378	329.791	296.846	301.183	237.026	243.021	249.643	269.239	351.076	448.43	459.217	433.735	492.665	479.426	398.173	285.615	295.941	292.715	365.359	277.183	214.014	251.79	175.021	253.399	195.244	292.666	255.686	306.078	350.536	510.19	661.377	334.778	536.009	1598.35	412.583	480.978	419.312	489.674	389.447		lin-tot	276.362	12.979	41.0432	395.128	25.4458	80.4665	257.162
HD + ND	0	0	0	0	0	0	0	0	0	0	0	0	0	0	0	0	0	0	0	0	460.255	400.931	457.172	420.604	445.369	351.585	382.752	349.242	480.791	601.378	515.172	700.2	545.455	684.77	1207.09	630.191	505.944	465.168	825.881	449.749		HD + ND	0	0	0	0	0	0	435.008
7T+7P	879.801	855.463	1182.96	1031.54	689.043	736.662	804.212	897.646	1047.61	1188.8	1410.87	1344.21	1507.23	1638.74	1509.35	1069.99	865.05	779.254	830.834	1200.33	72.6936	98.4335	70.1867	55.7724	92.9851	56.2243	45.2694	35.8374	81.8756	92.1133	74.7283	125.481	64.0124	106.553	206.569	57.7243	56.5557	42.5485	80.7124	71.8872		7T+7P	931.374	55.3247	174.952	1215.58	99.3208	314.08	70.1391
H+HD+ND	0	0	0	0	0	0	0	0	0	0	0	0	0	0	0	0	0	0	0	0	497.117	424.428	485.745	455.423	465.645	368.467	406.179	374.052	524.136	633.997	563.179	765.136	578.564	721.074	1305.82	676.91	538.043	490.079	874.479	474.316		H+HD+ND	0	0	0	0	0	0	463.519
23-mono tot	883.966	864.568	1237.44	1080.71	681.842	719.606	816.924	890.87	1038.59	1225.95	1449.66	1337.68	1442.17	1642.47	1526.18	1006.72	755.149	716.522	814.145	1135.29	68.369	87.2142	62.8995	41.5982	76.0678	54.1691	32.8203	26.1888	40.6887	58.8055	78.5779	87.4673	57.3905	97.9929	123.129	46.304	67.4253	38.3598	87.5332	66.7225		23-mono tot	944.045	61.5721	194.708	1182.6	108.584	343.374	54.8821
23-total	1100.88	1049.7	1559.7	1326.07	911.78	894.534	1004.99	1106.63	1273.65	1529.56	1787.72	1644.37	1734.94	2019.89	1899.63	1233.41	946.31	905.645	1010.06	1411.27	210.667	234.124	227.435	127.26	249.44	168.673	211.068	158.339	210.585	270.368	297.101	349.407	181.982	313.459	586.409	182.309	253.906	226.631	241.569	222.083		23-total	1175.75	75.2016	237.808	1459.32	131.279	415.141	206.796
25-di tot	0	0	0	0	0	0	0	0	0	0	0	0	0	0	0	0	0	0	0	0	23.2702	53.1329	34.518	32.9704	56.151	25.69	27.2748	17.2295	24.5793	36.7534	20.3804	41.7116	20.847	20.6612	52.4652	30.108	24.7962	10.1411	24.1569	31.1279		25-di tot	0	0	0	0	0	0	33.157
25-mono tot	112.795	109.256	150.116	103.896	100.566	99.0525	91.2263	134.451	150.58	134.206	213.362	260.604	285.994	278.593	235.661	216.416	212.24	170.684	167.908	253.922	52.7183	95.4699	66.5431	60.3944	81.5869	46.5355	50.4753	41.8677	112.434	93.2619	71.1051	142.466	55.4284	102.715	248.58	60.0083	56.0462	37.037	64.2289	66.7225		25-mono tot	118.615	6.91589	21.87	229.538	12.9897	41.077	70.1287
25-total	165.201	191.958	249.227	195.733	189.043	164.65	166.75	180.813	243.121	235.153	258.159	297.308	333.886	323.72	270.574	273.643	249.893	207.458	206.947	297.222	182.249	232.642	177.384	179.026	233.243	141.075	181.87	144.211	241.641	232.925	160.779	326.182	118.95	228.158	587.184	161.752	173.913	100.75	147.783	164.712		25-total	198.165	10.3398	32.6973	271.881	13.6886	43.2871	194.626
27-di tot	0	0	0	0	0	0	0	0	0	0	0	0	0	0	0	0	0	0	0	0	259.885	249.365	268.474	264.688	256.039	211.979	216.161	187.802	215.069	314.242	181.159	296.372	162.116	216.352	420.302	222.384	150.136	161.817	216.844	134.98		27-di tot	0	0	0	0	0	0	244.37
27-mono tot	0	0	0	0	0	0	0	0	0	0	0	0	0	0	0	0	0	0	0	0	87.9325	59.4835	63.0913	83.5045	56.151	47.4163	57.2657	60.1309	90.3454	90.2757	83.5598	130.681	81.4258	64.6399	179.078	92.1927	62.5	48.5009	93.7855	45.5053		27-mono tot	0	0	0	0	0	0	69.5597
27-total	121.472	119.499	149.536	161.874	145.319	123.761	129.736	80.9558	115.757	116.701	63.7315	57.5041	59.6386	48.8563	41.7706	69.3176	35.4001	38.5249	46.7299	33.8235	647.652	538.315	528.509	574.979	534.634	453.318	529.765	499.828	567.482	727.259	391.304	626.367	350.229	433.884	1093.83	462.832	351.902	329.365	474.612	293.412		27-total	126.461	7.08214	22.3957	49.5297	3.93695	12.4497	560.174
29-di tot	0	0	0	0	0	0	0	0	0	0	0	0	0	0	0	0	0	0	0	0	207.784	155.8	191.575	160.538	196.649	143.277	172.476	163.853	272.365	297.933	335.598	411.685	386.772	481.995	795.302	411.96	357.846	306.658	617.279	321.468		29-di tot	0	0	0	0	0	0	196.225
29-mono tot	0	0	0	0	0	0	0	0	0	0	0	0	0	0	0	0	0	0	0	0	0	0	8.24597	12.3254	0	10.7164	2.26347	0	6.47697	14.7014	0	18.025	12.2629	19.7757	66.4042	12.4585	9.68071	11.2434	6.25237	6.14182		29-mono tot	0	0	0	0	0	0	5.47296
29-total	96.8302	105.842	238.215	160.482	132.202	150.875	129.736	120.542	105.116	97.0565	88.67	97.8793	71.8373	50.3481	56.7332	75.7657	37.9747	46.0445	38.3127	32.1895	346.787	239.204	330.99	285.949	304.151	255.725	300.136	284.287	449.9	503.063	448.596	528.848	484.63	583.235	1313.76	497.716	483.356	406.966	748.579	418.202		29-total	133.69	13.508	42.716	59.5755	7.20428	22.7819	330.019
23-29-total	1484.38	1467	2196.68	1844.16	1378.34	1333.82	1431.21	1488.94	1737.64	1978.48	2198.28	2097.06	2200.3	2442.81	2268.7	1652.14	1269.58	1197.67	1302.05	1774.51	1387.36	1244.28	1264.32	1167.21	1321.47	1018.79	1222.84	1086.66	1469.61	1733.61	1297.78	1830.8	1135.79	1558.74	3581.18	1304.61	1263.08	1063.71	1612.54	1098.41		23-29-total	1634.06	91.7779	290.227	1840.31	146.756	464.084	1291.62
20-37-total	1528.46	1657.06	2509.08	1920.22	1417.95	1496.5	1715.73	1554.56	1891.44	2231.13	2498.46	2261.83	2235.09	2513.3	2561.1	1873.79	1377.07	1254.12	1480.99	1906.54	1419.89	1261.64	1304.4	1204.5	1354.94	1038.9	1254.3	1112.16	1519.6	1770.6	1329.71	1856.46	1171.6	1589.14	3651.65	1329.53	1294.33	1085.32	1675.07	1133.45		20-37-total	1792.21	111.079	351.261	1996.23	155.951	493.161	1324.09
extrait	M1	M2	M3	M4	M5	M6	M7	M8	M9	M10	M1	M2	M3	M4	M5	M6	M7	M8	M9	M10	F1	F2	F3	F4	F5	F6	F7	F8	F9	F10	F1	F2	F3	F4	F5	F6	F7	F8	F9	F10
compound	%	%	%	%	%	%	%	%	%	%	%	%	%	%	%	%	%	%	%	%	%	%	%	%	%	%	%	%	%	%	%	%	%	%	%	%	%	%	%	%		compound	m%	e%	s%	m%	e%	s%	m%
23-di 7,11	0	0	0	0	0	0	0	0	0	0	0	0	0	0	0	0	0	0	0	0	0	0	0	0	0	0	0	0	0	0	0	0	0	0	0	0	0	0	0	0		23-di 7,11	0	0	0	0	0	0	0
23-met	0.607903	0.362038	1.13456	0.704225	0	0.459016	0.261233	0.814371	0.890703	0.914274	1.17647	0.233372	0.205339	0.0458015	0.302281	0.231736	0.595691	0.154812	0.144895	0.377532	0.356242	0.850629	0.652207	0.607181	0.41765	0.115274	0.472004	0.190265	0.824952	0.596263	0	0.328179	0.0647808	0.511267	0.00540599	0.15916	0.0672314	0.227979	0.229115	0		23-met	0.614833	0.10929	0.345604	0.346793	0.103686	0.327883	0.508267
23-mono 9	2.03414	3.25834	3.13984	3.26962	1.15693	1.88525	2.61233	1.60479	2.76489	3.30319	5.29412	4.04512	3.96304	4.01527	4.45177	2.71984	2.68695	2.5114	4.01248	4.05157	0.608579	1.17387	1.06173	0.871172	0.671872	1.18156	0.490514	0.475662	0.169511	0.278256	0.959693	0.732092	1.07968	0.984662	0.421667	0.445647	1.46564	0.518135	1.26895	1.01665		23-mono 9	2.50293	0.247314	0.782075	3.77515	0.278061	0.879305	0.698272
23-mono 7	53.6591	52.3145	48.8127	51.5342	43.9448	49.1148	50.8882	54.012	54.2587	54.7582	56.4916	54.5508	58.152	58.2901	57.8456	54.4091	54.6515	53.5564	53.21	56.2063	4.05225	5.17183	3.67056	2.58712	4.93009	3.68876	2.10088	1.55383	2.47486	3.00782	4.01326	3.72357	3.41179	5.01799	2.94626	2.75346	3.18677	1.67876	3.70109	4.30804		23-mono 7	51.3297	1.05377	3.33232	55.7363	0.606224	1.91705	3.3238
23-mono 5	3.85784	3.36178	4.37995	3.79779	4.36649	2.95082	3.57889	4.21557	2.74634	3.90287	4.15966	5.19253	3.42916	4.9313	4.97389	3.80534	2.14195	3.75849	5.30539	3.72007	0.267181	0.663491	0.242682	0.105597	0.154349	0.446686	0.0925497	0.38053	0.124308	0.106002	1.08184	0.321868	0.561434	0.284037	0.0702779	0.350151	0.68576	1.40933	0.458231	0.749778		23-mono 5	3.71583	0.177804	0.562265	4.14178	0.311256	0.984278	0.258337
23-lin	14.0051	12.2576	13.5356	12.6006	16.6822	12.6557	12.8788	13.6766	12.6369	14.4318	14.2017	14.3913	13.1006	15.4046	16.1583	13.4894	14.4613	15.636	14.9019	15.175	9.90055	10.9561	12.3616	6.73178	12.702	11.1239	14.1046	11.9708	10.7357	11.6073	16.8382	13.9792	10.9048	13.3119	12.9311	10.2658	14.6968	17.4715	9.32323	14.1441		23-lin	13.5361	0.414536	1.31088	14.692	0.301642	0.953876	11.2194
25-di 9,13	0	0	0	0	0	0	0	0	0	0	0	0	0	0	0	0	0	0	0	0	0.0890604	0.170126	0.0606704	0.131996	0.299619	0.0288184	0.194354	0.079277	0.214714	0.251756	0.122143	0.0378668	0.0215936	0.0757432	0.10812	0.127328	0.228587	0.0414508	0.12337	0.355827		25-di 9,13	0	0	0	0	0	0	0.152039
25-di 7,11	0	0	0	0	0	0	0	0	0	0	0	0	0	0	0	0	0	0	0	0	1.58824	4.10003	2.6695	2.69271	3.94952	2.4928	2.03609	1.50626	1.45779	1.86829	1.44826	2.24045	1.81386	1.24976	1.3569	2.18049	1.73457	0.911917	1.37469	2.47808		25-di 7,11	0	0	0	0	0	0	2.43612
25-met	2.03414	3.31006	3.66755	3.77264	3.50812	2.54098	3.31766	1.50898	3.48859	3.14589	0.609244	0	0.410678	0.274809	0.604562	0.414685	0.253485	0.197815	0.557289	0.469613	1.43981	2.94318	1.31958	2.24393	3.02342	1.62824	2.47108	1.47455	1.13007	1.08652	0.0348979	0.100978	0.0215936	0.094679	0.113526	0.15916	0.161355	0.0621762	0.070497	0.0635405		25-met	3.02946	0.238417	0.753942	0.379218	0.0622935	0.196989	1.87604
25-mono 9	1.98737	1.44815	1.7942	1.10664	1.25023	1.31148	1.01881	2.32335	2.02264	1.43531	2.01681	1.63361	2.11499	2.51908	1.48392	2.64666	2.88973	2.37379	2.19572	2.4954	1.92964	4.76353	3.21553	2.93031	3.97676	2.69452	2.47108	2.01364	4.47508	2.95482	3.57704	4.46198	2.48326	4.35524	3.94097	2.83304	3.0792	0.455959	2.60839	3.63452		25-mono 9	1.56982	0.138141	0.436842	2.23697	0.139651	0.441616	3.14249
25-mono 7	5.61141	5.99948	5.03958	4.40141	6.0459	6.11475	5.30303	6.27545	6.0308	5.32835	7.68908	9.54881	10.3491	8.79389	8.6837	10.3549	13.4854	11.5077	10.5996	11.4365	1.18747	2.73903	1.88078	2.19113	2.10641	1.82997	1.60111	1.74409	3.0964	2.30555	1.7449	3.13033	2.22414	1.81784	2.82193	1.67118	1.29084	2.32124	1.30419	2.23662		25-mono 7	5.61502	0.187846	0.594023	10.2449	0.5294	1.67411	2.06819
25-mono 5	0	0	0	0.125755	0	0	0.0522466	0.431138	0.612359	0.0196618	0	1.24465	0.533881	0.0916031	0.219841	0.0975729	0.342205	0.369829	0.100312	0.377532	0.682796	0.170126	0.166844	0.0527983	0.0907935	0.0432277	0.0555298	0.0951324	0.079105	0.119253	0.157041	0.189334	0.172749	0.416588	0.178398	0.0954958	0.0672314	0.704663	0.070497	0.20333		25-mono 5	0.124116	0.0687787	0.217497	0.337743	0.113832	0.359969	0.155561
25-lin	1.49638	2.32739	0.844327	1.20724	2.91099	2.37705	1.95925	1.60479	1.83708	1.95635	1.42857	1.75029	1.76591	1.57252	0.934323	3.04915	2.71229	2.87262	2.44093	1.97053	6.21939	3.81082	4.71712	5.09504	4.20374	5.12968	6.0435	6.35801	5.98938	4.84961	5.30448	7.65541	3.73569	6.62753	7.87653	5.33185	7.20721	4.97409	3.61297	6.02364		25-lin	1.85208	0.190451	0.602259	2.04972	0.218638	0.691393	5.24163
27-di 9,13	0	0	0	0	0	0	0	0	0	0	0	0	0	0	0	0	0	0	0	0	0.282025	0.204151	0.0910056	0.263992	0.28146	0.273775	0.286904	0.158554	0.0678043	0.278256	0.122143	0.183023	0.0431872	0.35978	0.0919018	0.0795798	0.0403388	0.186528	0.211491	0.241454		27-di 9,13	0	0	0	0	0	0	0.218793
27-di 7,11	0	0	0	0	0	0	0	0	0	0	0	0	0	0	0	0	0	0	0	0	18.4503	19.8367	21.1436	22.4129	19.0939	20.5331	17.3901	17.1238	14.5666	17.8482	13.837	16.005	14.2302	13.5202	11.6445	16.9664	11.8462	15.0259	13.2358	12.0473		27-di 7,11	0	0	0	0	0	0	18.8399
27-met	7.10779	6.77528	6.51715	7.36922	8.62101	7.60656	7.75862	4.14371	5.80813	5.04326	1.13445	0.50564	0.308008	0.366412	0.10992	0.585437	0.126743	0.154812	0.757914	0.119705	18.3168	16.3491	13.2565	16.9219	15.0173	16.8876	17.8158	19.074	14.4649	15.6354	0.157041	0.523825	1.18765	0.302973	0.286517	0.732134	0.322711	1.09845	0.12337	1.2581		27-met	6.67507	0.426285	1.34803	0.416905	0.106317	0.336205	16.3739
27-mono 9	0	0	0	0	0	0	0	0	0	0	0	0	0	0	0	0	0	0	0	0	3.68116	2.85812	2.73017	3.98627	2.71473	2.89625	2.6932	3.18694	3.1868	3.28607	2.61734	3.21237	3.77888	1.57167	2.15699	3.4856	2.27242	2.03109	2.64364	1.80455		27-mono 9	0	0	0	0	0	0	3.12197
27-mono 7	0	0	0	0	0	0	0	0	0	0	0	0	0	0	0	0	0	0	0	0	2.65697	1.8884	2.25997	2.9831	1.53441	1.65706	1.91578	2.28318	2.94949	1.88154	3.69918	3.54686	2.91514	2.3291	2.75705	3.58109	2.54135	2.34197	3.01375	2.23662		27-mono 7	0	0	0	0	0	0	2.20099
27-mono 5	0	0	0	0	0	0	0	0	0	0	0	0	0	0	0	0	0	0	0	0	0	0.0340252	0	0.184794	0	0.100865	0.0740398	0.0634216	0.0113007	0.0397509	0.122143	0.378668	0.475059	0.246165	0.0864958	0	0.134463	0.186528	0.158618	0.101665		27-mono 5	0	0	0	0	0	0	0.0508197
27-lin	1.07552	1.37057	0.290237	1.40845	1.922	1.67213	1.30617	1.29341	0.853591	0.855289	1.76471	2.23648	2.40246	1.63359	1.73124	3.6102	2.6616	3.06184	2.83103	1.78637	3.29524	2.09255	2.32064	2.50792	1.81587	2.14697	3.14669	4.10655	3.36761	2.98132	9.59693	10.3629	8.20557	9.50578	13.5204	10.6319	10.7032	10.0933	10.0458	9.02275		27-lin	1.20474	0.146002	0.4617	2.37195	0.210567	0.665871	2.77814
29-di 9,13	0	0	0	0	0	0	0	0	0	0	0	0	0	0	0	0	0	0	0	0	0.252338	0.136101	0.136508	0.131996	0.272381	0.0864553	0.194354	0.0634216	0.384224	0.344508	0	0.246134	0.259123	0.511267	0.145962	0.238739	0.121017	0.124352	0.299612	0.368535		29-di 9,13	0	0	0	0	0	0	0.200229
29-di 7,11	0	0	0	0	0	0	0	0	0	0	0	0	0	0	0	0	0	0	0	0	14.7247	12.3852	15.0159	13.622	14.6087	13.9769	13.9102	15.0151	18.1489	16.8411	25.8594	22.2405	33.794	30.4109	22.0618	31.3385	28.2103	28.7047	37.9803	28.8982		29-di 7,11	0	0	0	0	0	0	14.8249
29-met	6.49988	6.85286	10.5013	7.82193	9.25546	10.2459	8.22884	7.90419	5.88235	4.40425	1.02941	1.14741	0.821355	0.503817	0.192361	0.634224	0.329531	0.705255	0.63531	0.156538	9.45525	6.36271	9.85894	9.02851	7.68113	9.2219	9.61592	9.9889	10.9052	10.2027	1.13418	1.28747	0.906932	0.284037	2.31917	0.222823	3.69773	1.49223	0.370109	1.98246		29-met	7.7597	0.608941	1.92564	0.615522	0.104848	0.331558	9.23212
29-mono 9	0	0	0	0	0	0	0	0	0	0	0	0	0	0	0	0	0	0	0	0	0	0	0.182011	0.31679	0	0.648415	0.12957	0	0.15821	0.46376	0	0.586936	0.77737	0.416588	0.989296	0.445647	0.174802	0.310881	0	0.292286		29-mono 9	0	0	0	0	0	0	0.189876
29-mono 7	0	0	0	0	0	0	0	0	0	0	0	0	0	0	0	0	0	0	0	0	0	0	0.470196	0.63358	0	0.403458	0.0370199	0	0.282518	0.357758	0	0.328179	0.259123	0.776368	0.794681	0.509311	0.551298	0.621762	0.370109	0.228746		29-mono 7	0	0	0	0	0	0	0.218453
29-mono 5	0	0	0	0	0	0	0	0	0	0	0	0	0	0	0	0	0	0	0	0	0	0	0	0.105597	0	0	0.0185099	0	0	0.0265006	0	0.0694225	0.0431872	0.0757432	0.0702779	0	0.0403388	0.124352	0.0176243	0.0381243		29-mono 5	0	0	0	0	0	0	0.0150607
29-lin	0.0233809	0.362038	0.343008	0.880282	0.335884	1.06557	0.835946	0.191617	0.167007	0.501376	3.0042	3.52003	2.44353	1.55725	2.30833	3.9517	2.6616	3.13924	2.30718	1.65746	0.564049	0.340252	0.515698	0.659979	0.453968	0.763689	0.638593	1.09402	0.734546	0.781768	7.57285	4.12749	6.62924	4.94225	10.3038	5.39551	5.47264	6.88083	7.38456	6.26509		29-lin	0.470611	0.109162	0.345202	2.65505	0.242033	0.765377	0.654656
23-29-total	100	100	100	100	100	100	100	100	100	100	100	100	100	100	100	100	100	100	100	100	100	100	100	100	100	100	100	100	100	100	100	100	100	100	100	100	100	100	100	100		23-29-total	100	2.11843e-15	6.69906e-15	100	0	0	100
di-tot	0	0	0	0	0	0	0	0	0	0	0	0	0	0	0	0	0	0	0	0	35.3867	36.8323	39.1172	39.2555	38.5055	37.3919	34.012	33.9464	34.8401	37.4321	41.3889	40.953	50.162	46.1276	35.4092	50.9311	42.181	44.9948	53.2252	44.3894		di-tot	0	0	0	0	0	0	36.672
mono-tot	67.1499	66.3822	63.1662	64.2354	56.7643	61.377	63.4535	68.8623	68.4357	68.7475	75.6513	76.2155	78.5421	78.6412	77.6587	74.0334	76.1977	74.0776	75.4235	78.2873	15.0661	19.4624	15.8805	16.9483	16.1794	15.5908	11.6798	11.7964	17.0076	14.8271	17.9724	20.6816	18.1818	18.292	17.2343	16.1706	15.4901	12.7047	15.6151	16.8509		mono-tot	64.8574	1.22195	3.86416	76.4728	0.550638	1.74127	15.4438
ins-tot	67.1499	66.3822	63.1662	64.2354	56.7643	61.377	63.4535	68.8623	68.4357	68.7475	75.6513	76.2155	78.5421	78.6412	77.6587	74.0334	76.1977	74.0776	75.4235	78.2873	50.4527	56.2947	54.9977	56.2038	54.6849	52.9827	45.6918	45.7428	51.8477	52.2592	59.3614	61.6346	68.3438	64.4196	52.6435	67.1017	57.6711	57.6995	68.8403	61.2403		ins-tot	64.8574	1.22195	3.86416	76.4728	0.550638	1.74127	52.1158
met-tot	16.2497	17.3002	21.8206	19.668	21.3846	20.8525	19.5664	14.3713	16.0698	13.5077	3.94958	1.88643	1.74538	1.19084	1.20912	1.86608	1.30545	1.21269	2.09541	1.12339	29.5681	26.5056	25.0872	28.8015	26.1395	27.853	30.3748	30.7278	27.3251	27.5209	1.32612	2.24045	2.18095	1.19296	2.72462	1.27328	4.24903	2.88083	0.793091	3.3041		met-tot	18.0791	0.942749	2.98123	1.75844	0.268184	0.848071	27.9903
lin-tot	16.6004	16.3176	15.0132	16.0966	21.8511	17.7705	16.9801	16.7665	15.4945	17.7448	20.3992	21.8981	19.7125	20.1679	21.1322	24.1005	22.4968	24.7097	22.4811	20.5893	19.9792	17.1997	19.9151	14.9947	19.1756	19.1643	23.9334	23.5294	20.8272	20.22	39.3125	36.125	29.4753	34.3874	44.6319	31.625	38.0799	39.4197	30.3666	35.4556		lin-tot	17.0635	0.59955	1.89594	21.7687	0.533368	1.68666	19.8939
HD + ND	0	0	0	0	0	0	0	0	0	0	0	0	0	0	0	0	0	0	0	0	33.175	32.2218	36.1596	36.0348	33.7026	34.5101	31.3003	32.1389	32.7156	34.6893	39.6964	38.2455	48.0242	43.9311	33.7063	48.3049	40.0565	43.7306	51.2161	40.9455		HD + ND	0	0	0	0	0	0	33.6648
7T+7P	59.2705	58.3139	53.8522	55.9356	49.9907	55.2295	56.1912	60.2874	60.2895	60.0865	64.1807	64.0996	68.501	67.084	66.5293	64.764	68.1369	65.0641	63.8096	67.6427	5.23972	7.91085	5.55134	4.77825	7.0365	5.51873	3.70199	3.29792	5.57125	5.31337	5.75816	6.8539	5.63593	6.83583	5.76819	4.42464	4.47761	4	5.00529	6.54467		7T+7P	56.9447	1.06441	3.36594	65.9812	0.56857	1.79798	5.39199
H+HD+ND	0	0	0	0	0	0	0	0	0	0	0	0	0	0	0	0	0	0	0	0	35.832	34.1102	38.4195	39.018	35.237	36.1671	33.2161	34.4221	35.665	36.5708	43.3956	41.7924	50.9393	46.2602	36.4634	51.886	42.5978	46.0725	54.2298	43.1821		H+HD+ND	0	0	0	0	0	0	35.8658
9 mono	4.02151	4.70649	4.93404	4.37626	2.40717	3.19672	3.63114	3.92814	4.78753	4.7385	7.31092	5.67872	6.07803	6.53435	5.9357	5.36651	5.57668	4.88518	6.2082	6.54696	6.21939	8.79551	7.18944	8.10454	7.36336	7.42075	5.78436	5.67623	7.9896	6.98291	7.15407	8.99337	8.1192	7.32816	7.50892	7.20993	6.99207	3.31606	6.52097	6.748		9 mono	4.07275	0.257117	0.813077	6.01213	0.21812	0.689756	7.15261
9 di	0	0	0	0	0	0	0	0	0	0	0	0	0	0	0	0	0	0	0	0	0.623423	0.510378	0.288184	0.527983	0.853459	0.389049	0.675613	0.301253	0.666742	0.87452	0.244285	0.467024	0.323904	0.94679	0.345983	0.445647	0.389942	0.352332	0.634473	0.965815		9 di	0	0	0	0	0	0	0.57106
9 insaturés	4.02151	4.70649	4.93404	4.37626	2.40717	3.19672	3.63114	3.92814	4.78753	4.7385	7.31092	5.67872	6.07803	6.53435	5.9357	5.36651	5.57668	4.88518	6.2082	6.54696	6.84281	9.30589	7.47763	8.63252	8.21681	7.8098	6.45997	5.97749	8.65635	7.85743	7.39836	9.4604	8.4431	8.27495	7.8549	7.65558	7.38201	3.66839	7.15545	7.71381		9 insaturés	4.07275	0.257117	0.813077	6.01213	0.21812	0.689756	7.72367
7 mono	59.2705	58.3139	53.8522	55.9356	49.9907	55.2295	56.1912	60.2874	60.2895	60.0865	64.1807	64.0996	68.501	67.084	66.5293	64.764	68.1369	65.0641	63.8096	67.6427	7.89669	9.79925	8.28151	8.39493	8.57091	7.57925	5.65479	5.5811	8.80325	7.55267	9.45734	10.7289	8.81019	9.9413	9.31993	8.51504	7.57026	6.96373	8.38914	9.01004		7 mono	56.9447	1.06441	3.36594	65.9812	0.56857	1.79798	7.81144
7 di	0	0	0	0	0	0	0	0	0	0	0	0	0	0	0	0	0	0	0	0	34.7632	36.3219	38.8291	38.7276	37.6521	37.0029	33.3364	33.6452	34.1734	36.5576	41.1447	40.486	49.838	45.1808	35.0633	50.4854	41.791	44.6425	52.5908	43.4236		7 di	0	0	0	0	0	0	36.1009
7 insaturés	59.2705	58.3139	53.8522	55.9356	49.9907	55.2295	56.1912	60.2874	60.2895	60.0865	64.1807	64.0996	68.501	67.084	66.5293	64.764	68.1369	65.0641	63.8096	67.6427	42.6599	46.1211	47.1106	47.1225	46.223	44.5821	38.9912	39.2263	42.9766	44.1102	50.602	51.2149	58.6482	55.1221	44.3832	59.0005	49.3613	51.6062	60.9799	52.4336		7 insaturés	56.9447	1.06441	3.36594	65.9812	0.56857	1.79798	43.9124
5 mono	3.85784	3.36178	4.37995	3.92354	4.36649	2.95082	3.63114	4.64671	3.35869	3.92253	4.15966	6.43718	3.96304	5.0229	5.19373	3.90291	2.48416	4.12832	5.40571	4.09761	0.949978	0.867642	0.409525	0.448786	0.245143	0.590778	0.240629	0.539084	0.214714	0.291507	1.36102	0.959293	1.25243	1.02253	0.405449	0.445647	0.927793	2.42487	0.70497	1.0929		5 mono	3.83995	0.167605	0.530014	4.47952	0.340716	1.07744	0.479778
23-mono tot	59.5511	58.9346	56.3325	58.6016	49.4682	53.9508	57.0794	59.8323	59.7699	61.9642	65.9454	63.7884	65.5441	67.2366	67.2712	60.9343	59.4804	59.8263	62.5279	63.9779	4.92801	7.00919	4.97497	3.56389	5.75631	5.317	2.68394	2.41002	2.76867	3.39208	6.05479	4.77753	5.0529	6.28669	3.43821	3.54926	5.33817	3.60622	5.42827	6.07447		23-mono tot	57.5485	1.13834	3.59974	63.6532	0.916526	2.89831	4.28041
23-total	74.1641	71.5542	71.0026	71.9064	66.1504	67.0656	70.2194	74.3234	73.2975	77.3103	81.3235	78.4131	78.8501	82.687	83.7318	74.6554	74.5374	75.6171	77.5747	79.5304	15.1848	18.8159	17.9888	10.9029	18.876	16.5562	17.2605	14.5711	14.3293	15.5956	22.893	19.0849	16.0225	20.1098	16.3747	13.9742	20.1022	21.3057	14.9806	20.2186		23-total	71.6994	1.06458	3.36649	78.6921	1.01843	3.22057	16.0081
25-di tot	0	0	0	0	0	0	0	0	0	0	0	0	0	0	0	0	0	0	0	0	1.6773	4.27016	2.73017	2.82471	4.24914	2.52161	2.23045	1.58554	1.67251	2.12005	1.57041	2.27832	1.83546	1.32551	1.46502	2.30781	1.96316	0.953368	1.49806	2.83391		25-di tot	0	0	0	0	0	0	2.58816
25-mono tot	7.59878	7.44763	6.83377	5.6338	7.29614	7.42623	6.37409	9.02994	8.6658	6.78333	9.70588	12.4271	12.9979	11.4046	10.3875	13.0992	16.7174	14.2513	12.8957	14.3094	3.79991	7.67268	5.26316	5.17423	6.17396	4.56772	4.12772	3.85286	7.65058	5.37962	5.47897	7.78163	4.88016	6.58966	6.94129	4.59971	4.43727	3.48187	3.98308	6.07447		25-mono tot	7.30895	0.318018	1.00566	12.8196	0.644157	2.037	5.36624
25-total	11.1293	13.0851	11.3456	10.6137	13.7152	12.3443	11.651	12.1437	13.9915	11.8856	11.7437	14.1774	15.1745	13.2519	11.9264	16.563	19.6831	17.3218	15.8939	16.7495	13.1364	18.6968	14.03	15.3379	17.6503	13.8473	14.8727	13.271	16.4425	13.4358	12.3888	17.8163	10.4729	14.6374	16.3964	12.3985	13.769	9.4715	9.16461	14.9956		25-total	12.1905	0.351264	1.11079	15.2485	0.794575	2.51267	15.0721
27-di tot	0	0	0	0	0	0	0	0	0	0	0	0	0	0	0	0	0	0	0	0	18.7324	20.0408	21.2346	22.6769	19.3753	20.8069	17.677	17.2824	14.6344	18.1264	13.9592	16.1881	14.2734	13.8799	11.7364	17.046	11.8865	15.2124	13.4473	12.2887		27-di tot	0	0	0	0	0	0	19.0587
27-mono tot	0	0	0	0	0	0	0	0	0	0	0	0	0	0	0	0	0	0	0	0	6.33813	4.78054	4.99014	7.15417	4.24914	4.65418	4.68302	5.53353	6.14759	5.20737	6.43867	7.1379	7.16908	4.14694	5.00054	7.06669	4.94823	4.55959	5.816	4.14284		27-mono tot	0	0	0	0	0	0	5.37378
27-total	8.18331	8.14585	6.80739	8.77767	10.543	9.27869	9.06479	5.43713	6.66172	5.89855	2.89916	2.74212	2.71047	2	1.84117	4.19563	2.78834	3.21665	3.58894	1.90608	46.6825	43.263	41.8019	49.2608	40.4576	44.4957	43.3225	45.9965	38.6145	41.9504	30.1518	34.2127	30.8357	27.8356	30.5438	35.4767	27.8607	30.9637	29.4325	26.7124		27-total	7.87981	0.515845	1.63125	2.78886	0.238569	0.754422	43.5846
29-di tot	0	0	0	0	0	0	0	0	0	0	0	0	0	0	0	0	0	0	0	0	14.977	12.5213	15.1524	13.754	14.8811	14.0634	14.1046	15.0785	18.5332	17.1856	25.8594	22.4866	34.0531	30.9222	22.2078	31.5773	28.3313	28.829	38.2799	29.2667		29-di tot	0	0	0	0	0	0	15.0251
29-mono tot	0	0	0	0	0	0	0	0	0	0	0	0	0	0	0	0	0	0	0	0	0	0	0.652207	1.05597	0	1.05187	0.185099	0	0.440728	0.848019	0	0.984538	1.07968	1.2687	1.85425	0.954958	0.766438	1.05699	0.387734	0.559156		29-mono tot	0	0	0	0	0	0	0.423389
29-total	6.52326	7.2149	10.8443	8.70221	9.59134	11.3115	9.06479	8.09581	6.04936	4.90562	4.03361	4.66744	3.26489	2.06107	2.50069	4.58593	2.99113	3.8445	2.94249	1.814	24.9963	19.2242	26.1793	24.4984	23.0162	25.1009	24.5442	26.1614	30.6136	29.0182	34.5664	28.8861	42.669	37.4172	36.685	38.1506	38.2681	38.2591	46.4223	38.0735		29-total	8.23031	0.657194	2.07823	3.27057	0.315454	0.997554	25.3353
23-29-total	100	100	100	100	100	100	100	100	100	100	100	100	100	100	100	100	100	100	100	100	100	100	100	100	100	100	100	100	100	100	100	100	100	100	100	100	100	100	100	100		23-29-total	100	2.11843e-15	6.69906e-15	100	0	0	100
23-di	0	0	0	0	0	0	0	0	0	0	0	0	0	0	0	0	0	0	0	0	0	0	0	0	0	0	0	0	0	0	0	0	0	0	0	0	0	0	0	0	0	23-di	0	0	0	0	0	0	0
25-di	0	0	0	0	0	0	0	0	0	0	0	0	0	0	0	0	0	0	0	0	1.58824	4.10003	2.6695	2.69271	3.94952	2.4928	2.03609	1.50626	1.45779	1.86829	1.44826	2.24045	1.81386	1.24976	1.3569	2.18049	1.73457	0.911917	1.37469	2.47808	0	25-di	0	0	0	0	0	0	2.43612
27-di	0	0	0	0	0	0	0	0	0	0	0	0	0	0	0	0	0	0	0	0	18.4503	19.8367	21.1436	22.4129	19.0939	20.5331	17.3901	17.1238	14.5666	17.8482	13.837	16.005	14.2302	13.5202	11.6445	16.9664	11.8462	15.0259	13.2358	12.0473	0	27-di	0	0	0	0	0	0	18.8399
29-di	0	0	0	0	0	0	0	0	0	0	0	0	0	0	0	0	0	0	0	0	14.7247	12.3852	15.0159	13.622	14.6087	13.9769	13.9102	15.0151	18.1489	16.8411	25.8594	22.2405	33.794	30.4109	22.0618	31.3385	28.2103	28.7047	37.9803	28.8982	0	29-di	0	0	0	0	0	0	14.8249
23-mono	53.6591	52.3145	48.8127	51.5342	43.9448	49.1148	50.8882	54.012	54.2587	54.7582	56.4916	54.5508	58.152	58.2901	57.8456	54.4091	54.6515	53.5564	53.21	56.2063	4.05225	5.17183	3.67056	2.58712	4.93009	3.68876	2.10088	1.55383	2.47486	3.00782	4.01326	3.72357	3.41179	5.01799	2.94626	2.75346	3.18677	1.67876	3.70109	4.30804	0	23-mono	51.3297	1.05377	3.33232	55.7363	0.606224	1.91705	3.3238
25-mono	5.61141	5.99948	5.03958	4.40141	6.0459	6.11475	5.30303	6.27545	6.0308	5.32835	7.68908	9.54881	10.3491	8.79389	8.6837	10.3549	13.4854	11.5077	10.5996	11.4365	1.18747	2.73903	1.88078	2.19113	2.10641	1.82997	1.60111	1.74409	3.0964	2.30555	1.7449	3.13033	2.22414	1.81784	2.82193	1.67118	1.29084	2.32124	1.30419	2.23662	0	25-mono	5.61502	0.187846	0.594023	10.2449	0.5294	1.67411	2.06819
27-mono	0	0	0	0	0	0	0	0	0	0	0	0	0	0	0	0	0	0	0	0	2.65697	1.8884	2.25997	2.9831	1.53441	1.65706	1.91578	2.28318	2.94949	1.88154	3.69918	3.54686	2.91514	2.3291	2.75705	3.58109	2.54135	2.34197	3.01375	2.23662	0	27-mono	0	0	0	0	0	0	2.20099
29-mono	0	0	0	0	0	0	0	0	0	0	0	0	0	0	0	0	0	0	0	0	0	0	0.470196	0.63358	0	0.403458	0.0370199	0	0.282518	0.357758	0	0.328179	0.259123	0.776368	0.794681	0.509311	0.551298	0.621762	0.370109	0.228746	0	29-mono	0	0	0	0	0	0	0.218453
23-lin	14.0051	12.2576	13.5356	12.6006	16.6822	12.6557	12.8788	13.6766	12.6369	14.4318	14.2017	14.3913	13.1006	15.4046	16.1583	13.4894	14.4613	15.636	14.9019	15.175	9.90055	10.9561	12.3616	6.73178	12.702	11.1239	14.1046	11.9708	10.7357	11.6073	16.8382	13.9792	10.9048	13.3119	12.9311	10.2658	14.6968	17.4715	9.32323	14.1441	0	23-lin	13.5361	0.414536	1.31088	14.692	0.301642	0.953876	11.2194
25-lin	1.49638	2.32739	0.844327	1.20724	2.91099	2.37705	1.95925	1.60479	1.83708	1.95635	1.42857	1.75029	1.76591	1.57252	0.934323	3.04915	2.71229	2.87262	2.44093	1.97053	6.21939	3.81082	4.71712	5.09504	4.20374	5.12968	6.0435	6.35801	5.98938	4.84961	5.30448	7.65541	3.73569	6.62753	7.87653	5.33185	7.20721	4.97409	3.61297	6.02364	0	25-lin	1.85208	0.190451	0.602259	2.04972	0.218638	0.691393	5.24163
27-lin	1.07552	1.37057	0.290237	1.40845	1.922	1.67213	1.30617	1.29341	0.853591	0.855289	1.76471	2.23648	2.40246	1.63359	1.73124	3.6102	2.6616	3.06184	2.83103	1.78637	3.29524	2.09255	2.32064	2.50792	1.81587	2.14697	3.14669	4.10655	3.36761	2.98132	9.59693	10.3629	8.20557	9.50578	13.5204	10.6319	10.7032	10.0933	10.0458	9.02275	0	27-lin	1.20474	0.146002	0.4617	2.37195	0.210567	0.665871	2.77814
29-lin	0.0233809	0.362038	0.343008	0.880282	0.335884	1.06557	0.835946	0.191617	0.167007	0.501376	3.0042	3.52003	2.44353	1.55725	2.30833	3.9517	2.6616	3.13924	2.30718	1.65746	0.564049	0.340252	0.515698	0.659979	0.453968	0.763689	0.638593	1.09402	0.734546	0.781768	7.57285	4.12749	6.62924	4.94225	10.3038	5.39551	5.47264	6.88083	7.38456	6.26509	0	29-lin	0.470611	0.109162	0.345202	2.65505	0.242033	0.765377	0.654656
23-met	0.607903	0.362038	1.13456	0.704225	0	0.459016	0.261233	0.814371	0.890703	0.914274	1.17647	0.233372	0.205339	0.0458015	0.302281	0.231736	0.595691	0.154812	0.144895	0.377532	0.356242	0.850629	0.652207	0.607181	0.41765	0.115274	0.472004	0.190265	0.824952	0.596263	0	0.328179	0.0647808	0.511267	0.00540599	0.15916	0.0672314	0.227979	0.229115	0	0	23-met	0.614833	0.10929	0.345604	0.346793	0.103686	0.327883	0.508267
25-met	2.03414	3.31006	3.66755	3.77264	3.50812	2.54098	3.31766	1.50898	3.48859	3.14589	0.609244	0	0.410678	0.274809	0.604562	0.414685	0.253485	0.197815	0.557289	0.469613	1.43981	2.94318	1.31958	2.24393	3.02342	1.62824	2.47108	1.47455	1.13007	1.08652	0.0348979	0.100978	0.0215936	0.094679	0.113526	0.15916	0.161355	0.0621762	0.070497	0.0635405	0	25-met	3.02946	0.238417	0.753942	0.379218	0.0622935	0.196989	1.87604
27-met	7.10779	6.77528	6.51715	7.36922	8.62101	7.60656	7.75862	4.14371	5.80813	5.04326	1.13445	0.50564	0.308008	0.366412	0.10992	0.585437	0.126743	0.154812	0.757914	0.119705	18.3168	16.3491	13.2565	16.9219	15.0173	16.8876	17.8158	19.074	14.4649	15.6354	0.157041	0.523825	1.18765	0.302973	0.286517	0.732134	0.322711	1.09845	0.12337	1.2581	0	27-met	6.67507	0.426285	1.34803	0.416905	0.106317	0.336205	16.3739
29-met	6.49988	6.85286	10.5013	7.82193	9.25546	10.2459	8.22884	7.90419	5.88235	4.40425	1.02941	1.14741	0.821355	0.503817	0.192361	0.634224	0.329531	0.705255	0.63531	0.156538	9.45525	6.36271	9.85894	9.02851	7.68113	9.2219	9.61592	9.9889	10.9052	10.2027	1.13418	1.28747	0.906932	0.284037	2.31917	0.222823	3.69773	1.49223	0.370109	1.98246	0	29-met	7.7597	0.608941	1.92564	0.615522	0.104848	0.331558	9.23212
HC	1484.38	1467	2196.68	1844.16	1378.34	1333.82	1431.21	1488.94	1737.64	1978.48	2198.28	2097.06	2200.3	2442.81	2268.7	1652.14	1269.58	1197.67	1302.05	1774.51	1387.36	1244.28	1264.32	1167.21	1321.47	1018.79	1222.84	1086.66	1469.61	1733.61	1297.78	1830.8	1135.79	1558.74	3581.18	1304.61	1263.08	1063.71	1612.54	1098.41	0	HC	1634.06	91.7779	290.227	1840.31	146.756	464.084	1291.62
23-tot	74.1641	71.5542	71.0026	71.9064	66.1504	67.0656	70.2194	74.3234	73.2975	77.3103	81.3235	78.4131	78.8501	82.687	83.7318	74.6554	74.5374	75.6171	77.5747	79.5304	15.1848	18.8159	17.9888	10.9029	18.876	16.5562	17.2605	14.5711	14.3293	15.5956	22.893	19.0849	16.0225	20.1098	16.3747	13.9742	20.1022	21.3057	14.9806	20.2186	0	23-tot	71.6994	1.06458	3.36649	78.6921	1.01843	3.22057	16.0081
25-tot	11.1293	13.0851	11.3456	10.6137	13.7152	12.3443	11.651	12.1437	13.9915	11.8856	11.7437	14.1774	15.1745	13.2519	11.9264	16.563	19.6831	17.3218	15.8939	16.7495	13.1364	18.6968	14.03	15.3379	17.6503	13.8473	14.8727	13.271	16.4425	13.4358	12.3888	17.8163	10.4729	14.6374	16.3964	12.3985	13.769	9.4715	9.16461	14.9956	0	25-tot	12.1905	0.351264	1.11079	15.2485	0.794575	2.51267	15.0721
27-tot	8.18331	8.14585	6.80739	8.77767	10.543	9.27869	9.06479	5.43713	6.66172	5.89855	2.89916	2.74212	2.71047	2	1.84117	4.19563	2.78834	3.21665	3.58894	1.90608	46.6825	43.263	41.8019	49.2608	40.4576	44.4957	43.3225	45.9965	38.6145	41.9504	30.1518	34.2127	30.8357	27.8356	30.5438	35.4767	27.8607	30.9637	29.4325	26.7124	0	27-tot	7.87981	0.515845	1.63125	2.78886	0.238569	0.754422	43.5846
29-tot	6.52326	7.2149	10.8443	8.70221	9.59134	11.3115	9.06479	8.09581	6.04936	4.90562	4.03361	4.66744	3.26489	2.06107	2.50069	4.58593	2.99113	3.8445	2.94249	1.814	24.9963	19.2242	26.1793	24.4984	23.0162	25.1009	24.5442	26.1614	30.6136	29.0182	34.5664	28.8861	42.669	37.4172	36.685	38.1506	38.2681	38.2591	46.4223	38.0735	0	29-tot	8.23031	0.657194	2.07823	3.27057	0.315454	0.997554	25.3353
S4
Odorant	Chromosome	Position	Polymorphism Type	Reference Allele	Minor Allele	Major Allele	Minor Allele Frequency	Minor Allele Count	Major Allele Count	FlyBase ID	Gene Symbol	SiteClass	Intergenic Polymorphism Location	P-value (Females)	P-value (Males)	P-value (Sex Average)	P-value (Sex Difference)	Major Allele Mean (Females)	Minor Allele Mean (Females)	Effect Size (Females)	Major Allele Mean (Males)	Minor Allele Mean (Males)	Effect Size (Males)	Major Allele Mean (Sex Average)	Minor Allele Mean (Sex Average)	Effect Size (Sex Average)	Major Allele Mean (Sex Difference)	Minor Allele Mean (Sex Difference)	Effect Size (Sex Difference)
Acetophenone	3R	20165914	SNP	G	A	G	0.09341	17	165	FBgn0039184	CG6432	UTR-3 Prime	0	0.00107624	3.51893e-05	6.76245e-05	0.114319	2.06847	2.54335	-0.237441	1.86859	2.51515	-0.323279	1.96853	2.52925	-0.28036	0.199877	0.0282019	0.0858378
[truncated: 10 more columns]
