# Supplementary material for: A fatty acid anabolic pathway in specialized-cells sustains a remote signal that controls egg activation in Drosophila
Source: PLoS Genet. 2024 Mar 14;20(3):e1011186. doi: 10.1371/journal.pgen.1011186 (PMC10965083; doi:10.1371/journal.pgen.1011186)
Supplement: S1 Raw Data — (ZIP) [file pgen.1011186.s001.zip › Poidevin DATA/SUP DATA/S3 Table.xls]

## Sheet: cpg6m
1407	6660i
compound	area	area	area	area	area	area	area	area	area	area	area	area	area	area	area	area	area	area	area	area
extrait	M Cy1	M Cy2	M Cy3	M Cy4	M Cy5	M1	M2	M3	M4	M5	F Cy1	F Cy2	F Cy3	F Cy4	F Cy5	F1	F2	F3	F4	F5
analyse	08,02,10	08,02,10	08,02,10	08,02,10	08,02,10	08,02,10	08,02,10	08,02,10	08,02,10	08,02,10	08,02,10	08,02,10	08,02,10	08,02,10	08,02,10	08,02,10	08,02,10	08,02,10	08,02,10	08,02,10
vacc. acet	6.2	13.19	5.92	13.17	0.53	7.82	9	5.17	15.96	14.08
23-di 7,11											0.06	1.11	0.04	0.34	1.15	0.32	0.87	0.06	0.42	0.56
23-met	0.15	0.13	0.06	0.23	0.2	0.18	0.2	0.13	0.25	0.27	0.98	1.01	0.75	0.66	0.9	1.04	0.48	0.84	0.87	0.46
23-mono 9	1.14	1.47	0.77	2.13	2	1.31	1.12	0.76	1.56	1.31	0.33	0.21	0.12	0.24	0.13	0.3	0.18	0.17	0.11	0.09
23-mono 7	17.65	32.72	21.09	41.86	39.47	35.95	28.59	20.79	38.49	36.77	2.86	1.1	1.27	1.75	1.19	1.41	1.21	1.14	1.17	0.82
23-mono 5	1.87	2	2.06	3.81	3.53	2.41	3.01	2.13	4.09	4.11	0.19	0.12	0.04	0.12	0.07	0.14	0.11	0.1	0.11	0.03
23-lin	4.15	8.46	5.33	13.27	8.89	6.65	5.59	5.06	8.22	6.5	3.86	3.18	4.81	4.79	3.4	5.57	4.81	4.29	4.94	3.68
25-di 9,13												0.11
25-di 7,11											2.62	2.88	1.52	1.91	4.36	1.66	1.83	1.55	1.49	2.04
25-met	2.21	4.2	2.02	5.01	4.36	3.71	3.67	2.72	5.33	4.26	5.02	5.23	4.59	5.35	3.93	4.79	4.61	3.85	3.77	3.38
25-mono 9	2.58	2.95	2.04	2.77	5.7	1.66	1.14	0.99	1.72	1.61	6.69	4.07	3.97	4.89	3.55	5.08	5.23	7.72	5.71	4.86
25-mono 7	4.3	6.46	4.96	7.69	11.97	4.3	3.6	2.26	5.1	5.01	6.06	2.55	3.22	2.93	2.33	2.89	2.89	3.01	2.98	2.39
25-mono 5	0.16	0.27	0.13	0.27	0.95	0.19	0.04	0.13	0.28	0.28	0.41	0.15	0.21	0.25	0.12	0.2	0.13	0.17	0.17	0.17
25-lin	0.75	1.61	0.66	2.37	2.13	0.51	0.39	1.99	0.9	0.99	3.7	2.81	4.42	3.57	3.05	3.68	4.48	3.22	5.19	3.59
26-standard	22.57	26.95	17.25	37.74	34.51	25.9	16.63	23.86	25.59	31.07	26.93	22.03	24.45	23.66	26.06	25.16	29.24	18	18.71	22.48
27-di 9,13											0.37	0.14	0.17	0.23	0.12	0.2	0.15	0.5	0.43	0.19
27-di 7,11											14.59	13.29	10.42	10.7	14.63	9.69	12.47	7.35	12.17	9.44
27-met	5.96	7.6	4.3	10.04	12.3	6.12	5.24	10.37	8.42	6.58	35.85	28.53	33.49	32.21	29.2	37.74	35.76	28.44	35.55	29.03
27-mono 9					0.93						6.07	3.81	4.22	3.12	4.13	3.85	5.82	6.61	7.03	4.14
27-mono 7	0.1	0.1	0.16		0.41			0.21		0.07	3.47	1.7	2.89	2.26	1.9	2.2	2.68	1.6	4.2	2.46
27-mono 5					0.09						0.12	0.13	0.15	0.08	0.13	0.03	0.11	0.27	0.22	0.13
27-lin	0.63	0.48	0.26	0.98	1.34	0.42	0.31	1.56	0.47	0.25	3.08	1.72	2.93	1.85	2.15	2.25	2.67	2.69	4.1	2.48
29-di 9,13												0.08		0.06				0.06
29-di 7,11											12.07	3.7	6.62	5.28	6.05	6.33	4.54	4.82	5.41	4.03
29-met	5.91	4.8	2.71	6.24	11.9	5.8	3.91	4.28	4.36	5.74	13.82	9.93	18.07	13.63	10.74	19.48	18.17	13.03	23.91	13.5
29-mono 9					0.95						1.83	1.02	0.81	0.58	0.63	0.88	0.73	0.93	1.73	0.5
29-mono 7	0.09				0.69			1.99		0.07	0.68	0.37	0.18	0.47	0.27	0.29	0.38	0.22	0.59	0.23
29-mono 5					0.12						0.03	0	0.03	0.03	0.04		0.05		0.07	0
29-lin	0.24	0.1	0.07	0.15	0.5	0.35	0.14	0.45	0.08	0.26	1.06	0.6	0.54	0.25	0.42	0.13	0.6	0.85	0.6	0.51
31-tot
33-tot
di-tot	0	0	0	0	0	0	0	0	0	0	29.71	21.31	18.77	18.52	26.31	18.2	19.86	14.34	19.92	16.26
mono-tot	27.89	45.97	31.21	58.53	66.81	45.82	37.5	29.26	51.24	49.23	28.74	15.23	17.11	16.72	14.49	17.27	19.52	21.94	24.09	15.82
met-tot	14.23	16.73	9.09	21.52	28.76	15.81	13.02	17.5	18.36	16.85	55.67	44.7	56.9	51.85	44.77	63.05	59.02	46.16	64.1	46.37
lin-tot	5.77	10.65	6.32	16.77	12.86	7.93	6.43	9.06	9.67	8	11.7	8.31	12.7	10.46	9.02	11.63	12.56	11.05	14.83	10.26
std area	22.57	26.95	17.25	37.74	34.51	25.9	16.63	23.86	25.59	31.07	26.93	22.03	24.45	23.66	26.06	25.16	29.24	18	18.71	22.48
std ng	500	500	500	500	500	500	500	500	500	500	500	500	500	500	500	500	500	500	500	500
n	1	1	1	1	1	1	1	1	1	1	1	1	1	1	1	1	1	1	1	1
23-mono tot	20.66	36.19	23.92	47.8	45	39.67	32.72	23.68	44.14	42.19	3.38	1.43	1.43	2.11	1.39	1.85	1.5	1.41	1.39	0.94
23-total	24.96	44.78	29.31	61.3	54.09	46.5	38.51	28.87	52.61	48.96	8.28	6.73	7.03	7.9	6.84	8.78	7.66	6.6	7.62	5.64
25-di tot	0	0	0	0	0	0	0	0	0	0	2.62	2.99	1.52	1.91	4.36	1.66	1.83	1.55	1.49	2.04
25-mono tot	7.04	9.68	7.13	10.73	18.62	6.15	4.78	3.38	7.1	6.9	13.16	6.77	7.4	8.07	6	8.17	8.25	10.9	8.86	7.42
25-total	10	15.49	9.81	18.11	25.11	10.37	8.84	8.09	13.33	12.15	24.5	17.8	17.93	18.9	17.34	18.3	19.17	19.52	19.31	16.43
27-di tot	0	0	0	0	0	0	0	0	0	0	14.96	13.43	10.59	10.93	14.75	9.89	12.62	7.85	12.6	9.63
27-mono tot	0.1	0.1	0.16	0	1.43	0	0	0.21	0	0.07	9.66	5.64	7.26	5.46	6.16	6.08	8.61	8.48	11.45	6.73
27-total	6.69	8.18	4.72	11.02	15.07	6.54	5.55	12.14	8.89	6.9	63.55	49.32	54.27	50.45	52.26	55.96	59.66	47.46	63.7	47.87
29-di tot	0	0	0	0	0	0	0	0	0	0	12.07	3.78	6.62	5.34	6.05	6.33	4.54	4.88	5.41	4.03
29-mono tot	0.09	0	0	0	1.76	0	0	1.99	0	0.07	2.54	1.39	1.02	1.08	0.94	1.17	1.16	1.15	2.39	0.73
29-total	6.24	4.9	2.78	6.39	14.16	6.15	4.05	6.72	4.44	6.07	29.49	15.7	26.25	20.3	18.15	27.11	24.47	19.91	32.31	18.77			M Cy	n=		M i	n=		F Cy	n=		F i	n=
23-29-total	47.89	73.35	46.62	96.82	108.43	69.56	56.95	55.82	79.27	74.08	125.82	89.55	105.48	97.55	94.59	110.15	110.96	93.49	122.94	88.71				5			5			5			5
20-37-total	54.09	86.54	52.54	109.99	108.96	77.38	65.95	60.99	95.23	88.16	125.82	89.55	105.48	97.55	94.59	110.15	110.96	93.49	122.94	88.71		parameter	m	e	s	m	e	s	m	e	s	m	e	s	parameter
7 T / 7 P	4.10465	5.06502	4.25202	5.44343	3.29741	8.36047	7.94167	9.19912	7.54706	7.33932	0.471947	0.431373	0.39441	0.59727	0.51073	0.487889	0.418685	0.378738	0.392617	0.343096		7 T / 7 P	4.43251	0.377528	0.844179	8.07753	0.330365	0.738718	0.481146	0.0349607	0.0781746	0.404205	0.0242176	0.0541523	7 T / 7 P
7 P / 7 T	0.243626	0.197433	0.235183	0.183708	0.303268	0.119611	0.125918	0.108706	0.132502	0.136252	2.11888	2.31818	2.53543	1.67429	1.95798	2.04965	2.38843	2.64035	2.54701	2.91463		7 P / 7 T	0.232643	0.0209158	0.0467692	0.124598	0.00488603	0.0109255	2.12095	0.147778	0.330442	2.50801	0.142964	0.319678	7 P / 7 T
7T / 7T + 7P	0.8041	0.83512	0.809597	0.844803	0.767302	0.893168	0.888164	0.901952	0.883001	0.880086	0.320628	0.30137	0.282851	0.373932	0.338068	0.327907	0.295122	0.274699	0.281928	0.255452		7T / 7T + 7P	0.812184	0.0135583	0.0303172	0.889274	0.0038788	0.00867327	0.32337	0.0156618	0.0350209	0.287021	0.0120658	0.02698	7T / 7T + 7P
7P / 7T + 7P	0.1959	0.16488	0.190403	0.155197	0.232698	0.106832	0.111836	0.0980477	0.116999	0.119914	0.679372	0.69863	0.717149	0.626068	0.661932	0.672093	0.704878	0.725301	0.718072	0.744548		7P / 7T + 7P	0.187816	0.0135583	0.0303172	0.110726	0.0038788	0.00867327	0.67663	0.0156618	0.0350209	0.712979	0.0120658	0.02698	7P / 7T + 7P
7T+7P	21.95	39.18	26.05	49.55	51.44	40.25	32.19	23.05	43.59	41.78	8.92	3.65	4.49	4.68	3.52	4.3	4.1	4.15	4.15	3.21
H+HD+ND	0.1	0.1	0.16	0	0.41	0	0	0.21	0	0.07	30.13	18.69	19.93	18.24	22.58	18.22	19.69	13.77	21.78	15.93
T+P/H+HND	219.5	391.8	162.812	#DIV/0!	125.463	#DIV/0!	#DIV/0!	109.762	#DIV/0!	596.857	0.29605	0.195292	0.225289	0.256579	0.15589	0.236004	0.208228	0.30138	0.190542	0.201507		T+P/H+HND	#DIV/0!	#DIV/0!	#DIV/0!	#DIV/0!	#DIV/0!	#DIV/0!	0.22582	0.0241877	0.0540853	0.227532	0.0199293	0.0445633	T+P/H+HND
HD+ND	0	0	0	0	0	0	0	0	0	0	26.66	16.99	17.04	15.98	20.68	16.02	17.01	12.17	17.58	13.47
23/25	2.496	2.8909	2.98777	3.38487	2.15412	4.48409	4.35633	3.5686	3.94674	4.02963	0.337959	0.37809	0.39208	0.417989	0.394464	0.479781	0.399583	0.338115	0.394614	0.343274		23/25	2.78273	0.211385	0.472672	4.07708	0.161467	0.36105	0.384116	0.0131998	0.0295156	0.391074	0.0255376	0.0571039	23/25
23+25/27+29	2.70379	4.6078	5.216	4.56117	2.70954	4.48148	4.93229	1.9597	4.94674	4.71164	0.352322	0.377269	0.309985	0.378799	0.343417	0.32599	0.318911	0.38771	0.280492	0.331182		23+25/27+29	3.95966	0.524418	1.17263	4.20637	0.568049	1.2702	0.352358	0.0126393	0.0282624	0.328857	0.017198	0.0384558	23+25/27+29
HD/ND	#DIV/0!	#DIV/0!	#DIV/0!	#DIV/0!	#DIV/0!	#DIV/0!	#DIV/0!	#DIV/0!	#DIV/0!	#DIV/0!	1.20878	3.59189	1.57402	2.02652	2.41818	1.53081	2.7467	1.5249	2.24954	2.34243		HD/ND	#DIV/0!	#DIV/0!	#DIV/0!	#DIV/0!	#DIV/0!	#DIV/0!	2.16388	0.411273	0.919634	2.07887	0.239984	0.53662	HD/ND
ND/HD	#DIV/0!	#DIV/0!	#DIV/0!	#DIV/0!	#DIV/0!	#DIV/0!	#DIV/0!	#DIV/0!	#DIV/0!	#DIV/0!	0.827279	0.278405	0.635317	0.493458	0.413534	0.653251	0.364074	0.655782	0.444536	0.426907		ND/HD	#DIV/0!	#DIV/0!	#DIV/0!	#DIV/0!	#DIV/0!	#DIV/0!	0.529598	0.0942511	0.210752	0.50891	0.060931	0.136246	ND/HD
7T/HD	#DIV/0!	#DIV/0!	#DIV/0!	#DIV/0!	#DIV/0!	#DIV/0!	#DIV/0!	#DIV/0!	#DIV/0!	#DIV/0!	0.196025	0.082769	0.121881	0.163551	0.0813397	0.145511	0.0970329	0.155102	0.096138	0.0868644		7T/HD	#DIV/0!	#DIV/0!	#DIV/0!	#DIV/0!	#DIV/0!	#DIV/0!	0.129113	0.0225228	0.0503625	0.11613	0.0141473	0.0316343	7T/HD
HD/7T	0	0	0	0	0	0	0	0	0	0	5.1014	12.0818	8.20472	6.11429	12.2941	6.87234	10.3058	6.44737	10.4017	11.5122		HD/7T	0	0	0	0	0	0	8.75927	1.48691	3.32483	9.10788	1.02386	2.28941	HD/7T
di/mono	0	0	0	0	0	0	0	0	0	0	1.03375	1.39921	1.09702	1.10766	1.81573	1.05385	1.01742	0.653601	0.826899	1.02781		di/mono	0	0	0	0	0	0	1.29067	0.145684	0.325759	0.915916	0.0770009	0.172179	di/mono
di/ins	0	0	0	0	0	0	0	0	0	0	0.508298	0.583196	0.523133	0.525539	0.644853	0.51311	0.504317	0.395259	0.452624	0.506858		di/ins	0	0	0	0	0	0	0.557004	0.0254097	0.0568179	0.474434	0.0225659	0.050459	di/ins
extrait	M Cy1	M Cy2	M Cy3	M Cy4	M Cy5	M1	M2	M3	M4	M5	F Cy1	F Cy2	F Cy3	F Cy4	F Cy5	F1	F2	F3	F4	F5
compound	ng	ng	ng	ng	ng	ng	ng	ng	ng	ng	ng	ng	ng	ng	ng	ng	ng	ng	ng	ng		compound	mng	eng	sng	mng	eng	sng	mng	eng	sng	mng	eng	sng	compound
vacc. acet	137.35	244.712	171.594	174.483	7.67893	150.965	270.595	108.34	311.841	226.585	0	0	0	0	0	0	0	0	0	0		vacc. acet	147.164	38.9944	87.1941	213.665	37.464	83.772	0	0	0	0	0	0	vacc. acet
23-di 7,11	0	0	0	0	0	0	0	0	0	0	1.114	25.1929	0.817996	7.18512	22.0645	6.3593	14.8769	1.66667	11.2239	12.4555		23-di 7,11	0	0	0	0	0	0	11.2749	5.19347	11.613	9.31646	2.36299	5.28381	23-di 7,11
23-met	3.323	2.41187	1.73913	3.04716	2.89771	3.4749	6.01323	2.72422	4.88472	4.34503	18.1953	22.9233	15.3374	13.9476	17.2678	20.6677	8.20793	23.3333	23.2496	10.2313		23-met	2.68378	0.278631	0.623038	4.28842	0.56755	1.26908	17.5343	1.53688	3.43656	17.138	3.2836	7.34236	23-met
23-mono 9	25.2548	27.2727	22.3188	28.2194	28.9771	25.2896	33.6741	15.9262	30.4807	21.0814	6.127	4.76623	2.45399	5.07185	2.49424	5.96184	3.07798	4.72222	2.9396	2.00178		23-mono 9	26.4086	1.19751	2.6777	25.2904	3.18299	7.11737	4.18266	0.733168	1.63941	3.74069	0.707166	1.58127	23-mono 9
23-mono 7	391.006	607.05	611.304	554.584	571.863	694.015	859.591	435.666	752.052	591.728	53.1006	24.966	25.9714	36.9822	22.8319	28.0207	20.6908	31.6667	31.2667	18.2384		23-mono 7	547.161	40.4665	90.486	666.611	72.1925	161.427	32.7704	5.64344	12.6191	25.9767	2.76006	6.17168	23-mono 7
23-mono 5	41.4267	37.1058	59.7101	50.4769	51.1446	46.5251	90.4991	44.6354	79.914	66.141	3.52766	2.72356	0.817996	2.53593	1.34305	2.78219	1.88098	2.77778	2.9396	0.66726		23-mono 5	47.9728	3.96888	8.87469	65.5429	9.02358	20.1773	2.18964	0.489561	1.09469	2.20956	0.428392	0.957914	23-mono 5
23-lin	91.9362	156.957	154.493	175.808	128.803	128.378	168.07	106.035	160.61	104.603	71.6673	72.1743	98.364	101.226	65.2341	110.692	82.2503	119.167	132.015	81.8505		23-lin	141.6	14.4957	32.4134	133.539	13.3147	29.7725	81.7331	7.48818	16.7441	105.195	10.0403	22.4508	23-lin
25-di 9,13	0	0	0	0	0	0	0	0	0	0	0	2.4966	0	0	0	0	0	0	0	0		25-di 9,13	0	0	0	0	0	0	0.499319	0.499319	1.11651	0	0	0	25-di 9,13
25-di 7,11	0	0	0	0	0	0	0	0	0	0	48.6446	65.3654	31.0838	40.3635	83.6531	32.9889	31.2927	43.0556	39.8183	45.3737		25-di 7,11	0	0	0	0	0	0	53.8221	9.34908	20.9052	38.5058	2.75731	6.16553	25-di 7,11
25-met	48.9588	77.9221	58.5507	66.3752	63.1701	71.6216	110.343	56.9992	104.142	68.5549	93.2046	118.702	93.865	113.06	75.4029	95.1908	78.8304	106.944	100.748	75.1779		25-met	62.9954	4.7489	10.6189	82.3321	10.5037	23.487	98.8469	7.75404	17.3386	91.3784	6.18279	13.8251	25-met
25-mono 9	57.1555	54.731	59.1304	36.6985	82.5848	32.0463	34.2754	20.746	33.6069	25.9092	124.211	92.374	81.1861	103.339	68.112	100.954	89.4323	214.444	152.592	108.096		25-mono 9	58.06	7.31719	16.3617	29.3168	2.603	5.8205	93.8444	9.58337	21.4291	133.104	22.9808	51.3865	25-mono 9
25-mono 7	95.2592	119.852	143.768	101.881	173.428	83.0116	108.238	47.3596	99.6483	80.6244	112.514	57.8756	65.8487	61.9189	44.7045	57.4324	49.4186	83.6111	79.6366	53.1584		25-mono 7	126.838	14.3634	32.1175	83.7764	10.457	23.3827	68.5723	11.547	25.8198	64.6514	7.07201	15.8135	25-mono 7
25-mono 5	3.54453	5.00928	3.76812	3.57711	13.7641	3.66795	1.20265	2.72422	5.47089	4.50595	7.61233	3.40445	4.29448	5.28318	2.30238	3.97456	2.22298	4.72222	4.54303	3.78114		25-mono 5	5.93263	1.97638	4.41932	3.51433	0.734955	1.64341	4.57936	0.903894	2.02117	3.84879	0.442069	0.988495	25-mono 5
25-lin	16.615	29.8701	19.1304	31.399	30.8606	9.84556	11.7258	41.7016	17.585	15.9318	68.6966	63.7767	90.3885	75.4438	58.5188	73.132	76.6074	89.4444	138.696	79.8488		25-lin	25.575	3.17899	7.10844	19.3579	5.75698	12.873	71.3649	5.5148	12.3315	91.5457	12.0967	27.049	25-lin
27-di 9,13	0	0	0	0	0	0	0	0	0	0	6.86966	3.17749	3.47648	4.86052	2.30238	3.97456	2.56498	13.8889	11.4912	4.22598		27-di 9,13	0	0	0	0	0	0	4.13731	0.797299	1.78281	7.22912	2.27907	5.09615	27-di 9,13
27-di 7,11	0	0	0	0	0	0	0	0	0	0	270.887	301.634	213.088	226.12	280.698	192.568	213.235	204.167	325.227	209.964		27-di 7,11	0	0	0	0	0	0	258.486	16.7593	37.475	229.032	24.3049	54.3474	27-di 7,11
27-met	132.034	141.002	124.638	133.015	178.209	118.147	157.547	217.309	164.517	105.89	665.615	647.526	684.867	680.685	560.246	750	611.491	790	950.027	645.685		27-met	141.78	9.46932	21.1741	152.682	19.6502	43.9392	647.788	22.8458	51.0847	749.441	59.8646	133.861	27-met
27-mono 9	0	0	0	0	13.4744	0	0	0	0	0	112.7	86.473	86.2986	65.9341	79.2402	76.5103	99.5212	183.611	187.867	92.0819		27-mono 9	2.69487	2.69487	6.02591	0	0	0	86.1291	7.62048	17.0399	127.918	23.905	53.4533	27-mono 9
27-mono 7	2.21533	1.85529	4.63768	0	5.94031	0	0	4.40067	0	1.12649	64.4263	38.5837	59.1002	47.7599	36.4543	43.7202	45.8276	44.4444	112.239	54.7153		27-mono 7	2.92972	1.05425	2.35737	1.10543	0.852202	1.90558	49.2649	5.50937	12.3193	60.1894	13.1616	29.4303	27-mono 7
27-mono 5	0	0	0	0	1.30397	0	0	0	0	0	2.228	2.95052	3.06748	1.69062	2.49424	0.596184	1.88098	7.5	5.87921	2.89146		27-mono 5	0.260794	0.260794	0.583153	0	0	0	2.48617	0.250317	0.559726	3.74957	1.2801	2.86238	27-mono 5
27-lin	13.9566	8.90538	7.53623	12.9836	19.4147	8.10811	9.32051	32.6907	9.18327	4.02317	57.1853	39.0377	59.9182	39.0955	41.251	44.7138	45.6566	74.7222	109.567	55.1601		27-lin	12.5593	2.09417	4.6827	12.6652	5.09796	11.3994	47.2975	4.632	10.3575	65.964	12.1627	27.1966	27-lin
29-di 9,13	0	0	0	0	0	0	0	0	0	0	0	1.81571	0	1.26796	0	0	0	1.66667	0	0		29-di 9,13	0	0	0	0	0	0	0.616734	0.387474	0.866417	0.333333	0.333333	0.745356	29-di 9,13
29-di 7,11	0	0	0	0	0	0	0	0	0	0	224.1	83.9764	135.378	111.581	116.078	125.795	77.6334	133.889	144.575	89.6352		29-di 7,11	0	0	0	0	0	0	134.223	23.9225	53.4924	114.306	13.0101	29.0914	29-di 7,11
29-met	130.926	89.0538	78.5507	82.6709	172.414	111.969	117.559	89.6899	85.1895	92.3721	256.591	225.374	369.53	288.039	206.063	387.122	310.705	361.944	638.963	300.267		29-met	110.723	18.0353	40.3282	99.3558	6.45494	14.4337	269.119	28.7114	64.2006	399.8	61.9022	138.417	29-met
29-mono 9	0	0	0	0	13.7641	0	0	0	0	0	33.977	23.1502	16.5644	12.257	12.0875	17.4881	12.4829	25.8333	46.232	11.121		29-mono 9	2.75283	2.75283	6.1555	0	0	0	19.6072	4.11627	9.20427	22.6315	6.43884	14.3977	29-mono 9
29-mono 7	1.9938	0	0	0	9.9971	0	0	41.7016	0	1.12649	12.6253	8.39764	3.68098	9.93238	5.18035	5.76312	6.49795	6.11111	15.767	5.11566		29-mono 7	2.39818	1.93857	4.33477	8.56562	8.28687	18.53	7.96333	1.61064	3.60151	7.85096	1.99201	4.45426	29-mono 7
29-mono 5	0	0	0	0	1.73863	0	0	0	0	0	0.557	0	0.613497	0.633981	0.76746	0	0.854993	0	1.87066	0		29-mono 5	0.347725	0.347725	0.777537	0	0	0	0.514388	0.133151	0.297734	0.54513	0.370442	0.828332	29-mono 5
29-lin	5.31679	1.85529	2.02899	1.98728	7.24428	6.75676	4.20926	9.43001	1.56311	4.1841	19.6807	13.6178	11.0429	5.28318	8.05833	2.58347	10.2599	23.6111	16.0342	11.3434		29-lin	3.68652	1.10235	2.46494	5.22865	1.33328	2.98131	11.5366	2.47087	5.52504	12.7664	3.46616	7.75058	29-lin
31-tot	0	0	0	0	0	0	0	0	0	0	0	0	0	0	0	0	0	0	0	0		31-tot	0	0	0	0	0	0	0	0	0	0	0	0	31-tot
33-tot	0	0	0	0	0	0	0	0	0	0	0	0	0	0	0	0	0	0	0	0		33-tot	0	0	0	0	0	0	0	0	0	0	0	0	33-tot
20-37-total	1198.27	1605.57	1522.9	1457.21	1578.67	1493.82	1982.86	1278.08	1860.69	1418.73	2336.06	2032.46	2157.06	2061.5	1814.85	2188.99	1897.4	2596.94	3285.41	1973.09		20-37-total	1472.52	73.128	163.519	1606.84	134.55	300.862	2080.38	84.9732	190.006	2388.37	255.093	570.404	20-37-total
23-29-total	1060.92	1360.85	1351.3	1282.72	1570.99	1342.86	1712.27	1169.74	1548.85	1192.15	2336.06	2032.46	2157.06	2061.5	1814.85	2188.99	1897.4	2596.94	3285.41	1973.09		23-29-total	1325.36	81.8579	183.04	1393.17	104.623	233.945	2080.38	84.9732	190.006	2388.37	255.093	570.404	23-29-total
dienes	0	0	0	0	0	0	0	0	0	0	551.615	483.659	383.845	391.378	504.797	361.685	339.603	398.333	532.336	361.655		dienes	0	0	0	0	0	0	463.059	32.7274	73.1808	398.722	34.7084	77.6104	dienes
monoenes	617.856	852.876	904.638	775.437	967.98	884.556	1127.48	613.16	1001.17	792.243	533.606	345.665	349.898	353.339	278.012	343.203	333.789	609.444	643.773	351.868		monoenes	823.757	60.3822	135.019	883.722	87.9732	196.714	372.104	42.7085	95.4991	456.416	69.7514	155.969	monoenes
linear	127.825	197.588	183.188	222.178	186.323	153.089	193.325	189.858	188.941	128.742	217.23	188.606	259.714	221.048	173.062	231.121	214.774	306.944	396.312	228.203		linear	183.42	15.4956	34.6492	170.791	12.8107	28.6456	211.932	14.9151	33.3512	275.471	34.2626	76.6134	linear
HD+ND	0	0	0	0	0	0	0	0	0	0	494.987	385.611	348.466	337.701	396.777	318.362	290.869	338.056	469.802	299.6		HD+ND	0	0	0	0	0	0	392.708	27.8487	62.2717	343.338	32.6427	72.9914	HD+ND
7T+7P	486.265	726.902	755.072	656.465	745.291	777.027	967.829	483.026	851.7	672.353	165.615	82.8416	91.82	98.9011	67.5365	85.4531	70.1094	115.278	110.903	71.3968		7T+7P	673.999	50.0028	111.81	750.387	82.4095	184.273	101.343	16.9007	37.7911	90.6281	9.58209	21.4262	7T+7P
methyl	315.241	310.39	263.478	285.109	416.691	305.212	391.461	366.723	358.734	271.162	1033.61	1014.53	1163.6	1095.73	858.979	1252.98	1009.23	1282.22	1712.99	1031.36		methyl	318.182	26.3246	58.8636	338.658	21.9695	49.1253	1033.29	50.8015	113.596	1257.76	126.664	283.229	methyl
23 di	0	0	0	0	0	0	0	0	0	0	1.114	25.1929	0.817996	7.18512	22.0645	6.3593	14.8769	1.66667	11.2239	12.4555		23 di	0	0	0	0	0	0	11.2749	5.19347	11.613	9.31646	2.36299	5.28381	23 di
25 di	0	0	0	0	0	0	0	0	0	0	48.6446	67.862	31.0838	40.3635	83.6531	32.9889	31.2927	43.0556	39.8183	45.3737		25 di	0	0	0	0	0	0	54.3214	9.51507	21.2763	38.5058	2.75731	6.16553	25 di
27 di	0	0	0	0	0	0	0	0	0	0	277.757	304.812	216.564	230.981	283.001	196.542	215.8	218.056	336.718	214.19		27 di	0	0	0	0	0	0	262.623	16.6535	37.2385	236.261	25.4032	56.8033	27 di
29 di	0	0	0	0	0	0	0	0	0	0	224.1	85.7921	135.378	112.849	116.078	125.795	77.6334	135.556	144.575	89.6352		29 di	0	0	0	0	0	0	134.839	23.6737	52.936	114.639	13.1391	29.38	29 di
23 mono	457.687	671.429	693.333	633.28	651.985	765.83	983.764	496.228	862.446	678.951	62.7553	32.4557	29.2434	44.59	26.6692	36.7647	25.6498	39.1667	37.1459	20.9075		23 mono	621.543	42.1637	94.281	757.444	82.6776	184.873	39.1427	6.65405	14.8789	31.9269	3.6324	8.12229	23 mono
25 mono	155.959	179.592	206.667	142.157	269.777	118.726	143.716	70.8298	138.726	111.04	244.337	153.654	151.329	170.541	115.119	162.361	141.074	302.778	236.772	165.036		25 mono	190.83	22.5774	50.4845	116.608	12.9522	28.962	166.996	21.3412	47.7203	201.604	30.0117	67.1083	25 mono
27 mono	2.21533	1.85529	4.63768	0	20.7186	0	0	4.40067	0	1.12649	179.354	128.007	148.466	115.385	118.189	120.827	147.23	235.556	305.986	149.689		27 mono	5.88539	3.78108	8.45474	1.10543	0.852202	1.90558	137.88	11.8815	26.5679	191.857	34.4602	77.0553	27 mono
29 mono	1.9938	0	0	0	25.4999	0	0	41.7016	0	1.12649	47.1593	31.5479	20.8589	22.8233	18.0353	23.2512	19.8358	31.9444	63.8696	16.2367		29 mono	5.49873	5.01517	11.2143	8.56562	8.28687	18.53	28.0849	5.27598	11.7974	31.0275	8.61376	19.261	29 mono
23 lin	91.9362	156.957	154.493	175.808	128.803	128.378	168.07	106.035	160.61	104.603	71.6673	72.1743	98.364	101.226	65.2341	110.692	82.2503	119.167	132.015	81.8505		23 lin	141.6	14.4957	32.4134	133.539	13.3147	29.7725	81.7331	7.48818	16.7441	105.195	10.0403	22.4508	23 lin
25 lin	16.615	29.8701	19.1304	31.399	30.8606	9.84556	11.7258	41.7016	17.585	15.9318	68.6966	63.7767	90.3885	75.4438	58.5188	73.132	76.6074	89.4444	138.696	79.8488		25 lin	25.575	3.17899	7.10844	19.3579	5.75698	12.873	71.3649	5.5148	12.3315	91.5457	12.0967	27.049	25 lin
27 lin	13.9566	8.90538	7.53623	12.9836	19.4147	8.10811	9.32051	32.6907	9.18327	4.02317	57.1853	39.0377	59.9182	39.0955	41.251	44.7138	45.6566	74.7222	109.567	55.1601		27 lin	12.5593	2.09417	4.6827	12.6652	5.09796	11.3994	47.2975	4.632	10.3575	65.964	12.1627	27.1966	27 lin
29 lin	5.31679	1.85529	2.02899	1.98728	7.24428	6.75676	4.20926	9.43001	1.56311	4.1841	19.6807	13.6178	11.0429	5.28318	8.05833	2.58347	10.2599	23.6111	16.0342	11.3434		29 lin	3.68652	1.10235	2.46494	5.22865	1.33328	2.98131	11.5366	2.47087	5.52504	12.7664	3.46616	7.75058	29 lin
23 met	3.323	2.41187	1.73913	3.04716	2.89771	3.4749	6.01323	2.72422	4.88472	4.34503	18.1953	22.9233	15.3374	13.9476	17.2678	20.6677	8.20793	23.3333	23.2496	10.2313		23 met	2.68378	0.278631	0.623038	4.28842	0.56755	1.26908	17.5343	1.53688	3.43656	17.138	3.2836	7.34236	23 met
25 met	48.9588	77.9221	58.5507	66.3752	63.1701	71.6216	110.343	56.9992	104.142	68.5549	93.2046	118.702	93.865	113.06	75.4029	95.1908	78.8304	106.944	100.748	75.1779		25 met	62.9954	4.7489	10.6189	82.3321	10.5037	23.487	98.8469	7.75404	17.3386	91.3784	6.18279	13.8251	25 met
27 met	132.034	141.002	124.638	133.015	178.209	118.147	157.547	217.309	164.517	105.89	665.615	647.526	684.867	680.685	560.246	750	611.491	790	950.027	645.685		27 met	141.78	9.46932	21.1741	152.682	19.6502	43.9392	647.788	22.8458	51.0847	749.441	59.8646	133.861	27 met
29 met	130.926	89.0538	78.5507	82.6709	172.414	111.969	117.559	89.6899	85.1895	92.3721	256.591	225.374	369.53	288.039	206.063	387.122	310.705	361.944	638.963	300.267		29 met	110.723	18.0353	40.3282	99.3558	6.45494	14.4337	269.119	28.7114	64.2006	399.8	61.9022	138.417	29 met
23 tot	552.946	830.798	849.565	812.136	783.686	897.683	1157.85	604.987	1027.94	787.898	153.732	152.746	143.763	166.948	131.236	174.483	130.985	183.333	203.634	125.445		23 tot	765.826	54.3207	121.465	895.271	95.4848	213.51	149.685	5.91281	13.2215	163.576	15.2154	34.0226	23 tot
25 tot	221.533	287.384	284.348	239.931	363.808	200.193	265.785	169.531	260.453	195.526	454.883	403.995	366.667	399.408	332.694	363.672	327.804	542.222	516.034	365.436		25 tot	279.401	24.6163	55.0437	218.298	19.0482	42.593	391.529	20.385	45.5821	423.034	44.0255	98.444	25 tot
27 tot	148.206	151.763	136.812	145.999	218.343	126.255	166.867	254.401	173.701	111.04	1179.91	1119.38	1109.82	1066.15	1002.69	1112.08	1020.18	1318.33	1702.3	1064.72		27 tot	160.224	14.7382	32.9556	166.453	24.974	55.8436	1095.59	29.4759	65.9102	1243.52	125.539	280.713	27 tot
29 tot	138.237	90.9091	80.5797	84.6582	205.158	118.726	121.768	140.821	86.7526	97.6827	547.531	356.332	536.81	428.994	348.235	538.752	418.434	553.056	863.442	417.482		29 tot	119.908	23.6999	52.9945	113.15	9.5056	21.2552	443.58	42.6692	95.4111	558.233	81.521	182.287	29 tot
extrait	M Cy1	M Cy2	M Cy3	M Cy4	M Cy5	M1	M2	M3	M4	M5	F Cy1	F Cy2	F Cy3	F Cy4	F Cy5	F1	F2	F3	F4	F5
compound	%	%	%	%	%	%	%	%	%	%	%	%	%	%	%	%	%	%	%	%		compound	m%	e%	s%	m%	e%	s%	m%	e%	s%	m%	e%	s%	compound
23-di 7,11	0	0	0	0	0	0	0	0	0	0	0.0476872	1.23953	0.0379219	0.348539	1.21577	0.290513	0.784066	0.064178	0.34163	0.63127		23-di 7,11	0	0	0	0	0	0	0.577891	0.271104	0.606207	0.422332	0.127803	0.285775	23-di 7,11
23-met	0.313218	0.177232	0.1287	0.237554	0.184451	0.258769	0.351185	0.232891	0.315378	0.364471	0.77889	1.12786	0.711035	0.676576	0.951475	0.944167	0.432588	0.898492	0.707662	0.518544		23-met	0.208231	0.0314115	0.0702382	0.304539	0.0256061	0.0572569	0.849168	0.084245	0.188377	0.700291	0.100874	0.225561	23-met
23-mono 9	2.38046	2.00409	1.65165	2.19996	1.84451	1.88327	1.96664	1.36152	1.96796	1.76836	0.262279	0.234506	0.113766	0.246028	0.137435	0.272356	0.162221	0.181838	0.0894745	0.101454		23-mono 9	2.01613	0.128252	0.286779	1.78955	0.113056	0.2528	0.198803	0.0304397	0.0680652	0.161469	0.0327844	0.0733081	23-mono 9
23-mono 7	36.8553	44.608	45.2381	43.2349	36.4014	51.682	50.2019	37.2447	48.5556	49.6355	2.27309	1.22836	1.20402	1.79395	1.25806	1.28007	1.09048	1.21938	0.951684	0.92436		23-mono 7	41.2675	1.92279	4.29948	47.4639	2.60412	5.82299	1.5515	0.211038	0.471895	1.0932	0.0704927	0.157626	23-mono 7	0.199901
23-mono 5	3.90478	2.72665	4.4187	3.93514	3.25556	3.46463	5.28534	3.81584	5.15958	5.54806	0.151009	0.134003	0.0379219	0.123014	0.0740036	0.127099	0.0991348	0.106963	0.0894745	0.0338181		23-mono 5	3.64817	0.295403	0.660542	4.65469	0.422531	0.944807	0.10399	0.0209018	0.0467379	0.091298	0.0156458	0.0349851	23-mono 5
23-lin	8.66569	11.5337	11.4329	13.7058	8.19884	9.56009	9.81563	9.06485	10.3696	8.7743	3.06787	3.55109	4.56011	4.9103	3.59446	5.05674	4.3349	4.58873	4.01822	4.14835		23-lin	10.7074	1.0164	2.27273	9.5169	0.280539	0.627305	3.93677	0.343309	0.767662	4.42939	0.183838	0.411075	23-lin
25-di 9,13	0	0	0	0	0	0	0	0	0	0	0	0.122836	0	0	0	0	0	0	0	0		25-di 9,13	0	0	0	0	0	0	0.0245673	0.0245673	0.0549341	0	0	0	25-di 9,13
25-di 7,11	0	0	0	0	0	0	0	0	0	0	2.08234	3.21608	1.44103	1.95797	4.60937	1.50704	1.64924	1.65793	1.21197	2.29963		25-di 7,11	0	0	0	0	0	0	2.66136	0.566642	1.26705	1.66516	0.177938	0.397881	25-di 7,11
25-met	4.61474	5.72597	4.3329	5.17455	4.02103	5.33353	6.44425	4.87281	6.72386	5.75054	3.98983	5.84031	4.35154	5.48437	4.15477	4.34862	4.15465	4.11809	3.06654	3.81017		25-met	4.77384	0.304433	0.680732	5.82499	0.342431	0.765699	4.76416	0.375367	0.839346	3.89961	0.225432	0.504082	25-met
25-mono 9	5.38735	4.02181	4.3758	2.86098	5.25685	2.38643	2.00176	1.77356	2.1698	2.17333	5.31712	4.54495	3.76375	5.01281	3.75304	4.61189	4.71341	8.25757	4.64454	5.47853		25-mono 9	4.38056	0.459312	1.02705	2.10097	0.102103	0.22831	4.47833	0.318618	0.712453	5.54119	0.69769	1.56008	25-mono 9
25-mono 7	8.97891	8.80709	10.6392	7.94257	11.0394	6.18171	6.32133	4.04873	6.43371	6.76296	4.8164	2.84757	3.05271	3.00359	2.46326	2.62369	2.60454	3.2196	2.42395	2.69417		25-mono 7	9.48143	0.584936	1.30796	5.94969	0.484835	1.08412	3.23671	0.408245	0.912864	2.71319	0.134217	0.300118	25-mono 7	0.0162069
25-mono 5	0.334099	0.368098	0.27885	0.278868	0.876141	0.273145	0.0702371	0.232891	0.353223	0.37797	0.325862	0.167504	0.19909	0.256279	0.126863	0.181571	0.117159	0.181838	0.138279	0.191636		25-mono 5	0.427211	0.113516	0.25383	0.261493	0.0545499	0.121977	0.21512	0.0348363	0.0778964	0.162096	0.0145398	0.0325121	25-mono 5
25-lin	1.56609	2.19496	1.4157	2.44784	1.9644	0.73318	0.684811	3.56503	1.13536	1.33639	2.94071	3.13791	4.19037	3.65966	3.22444	3.3409	4.03749	3.44422	4.22157	4.04689		25-lin	1.9178	0.191799	0.428875	1.49095	0.532739	1.19124	3.43062	0.223369	0.499469	3.81821	0.177592	0.397107	25-lin
27-di 9,13	0	0	0	0	0	0	0	0	0	0	0.294071	0.156337	0.161168	0.235777	0.126863	0.181571	0.135184	0.534817	0.349764	0.214181		27-di 9,13	0	0	0	0	0	0	0.194843	0.0306265	0.068483	0.283103	0.072368	0.16182	27-di 9,13
27-di 7,11	0	0	0	0	0	0	0	0	0	0	11.5959	14.8409	9.87865	10.9687	15.4668	8.79709	11.2383	7.8618	9.89914	10.6414		27-di 7,11	0	0	0	0	0	0	12.5502	1.10232	2.46487	9.68755	0.611787	1.368	27-di 7,11
27-met	12.4452	10.3613	9.22351	10.3698	11.3437	8.79816	9.20105	18.5776	10.6219	8.88229	28.4931	31.8593	31.7501	33.019	30.8701	34.2624	32.2278	30.4204	28.9165	32.7246		27-met	10.7487	0.540926	1.20955	11.2162	1.86946	4.18025	31.1983	0.757698	1.69426	31.7103	0.929481	2.07838	27-met
27-mono 9	0	0	0	0	0.857696	0	0	0	0	0	4.82435	4.25461	4.00076	3.19836	4.36621	3.49523	5.24513	7.07027	5.71824	4.66689		27-mono 9	0.171539	0.171539	0.383573	0	0	0	4.12886	0.268151	0.599604	5.23915	0.589546	1.31827	27-mono 9
27-mono 7	0.208812	0.136333	0.3432	0	0.378124	0	0	0.376209	0	0.0944924	2.75791	1.89838	2.73986	2.31676	2.00867	1.99728	2.41528	1.71141	3.4163	2.77308		27-mono 7	0.213294	0.0690949	0.154501	0.0941403	0.0728527	0.162904	2.34431	0.178856	0.399933	2.46267	0.299081	0.668766	27-mono 7
27-mono 5	0	0	0	0	0.0830029	0	0	0	0	0	0.0953743	0.14517	0.142207	0.0820092	0.137435	0.0272356	0.0991348	0.288801	0.178949	0.146545		27-mono 5	0.0166006	0.0166006	0.03712	0	0	0	0.120439	0.0131898	0.0294934	0.148133	0.0434492	0.0971553	27-mono 5
27-lin	1.31551	0.654397	0.557701	1.01219	1.23582	0.603795	0.544337	2.7947	0.59291	0.337473	2.44794	1.92071	2.77778	1.89646	2.27297	2.04267	2.40627	2.87731	3.33496	2.79563		27-lin	0.955124	0.151709	0.339231	0.974643	0.457547	1.02311	2.26317	0.165953	0.371082	2.69137	0.219288	0.490343	27-lin
29-di 9,13	0	0	0	0	0	0	0	0	0	0	0	0.0893356	0	0.0615069	0	0	0	0.064178	0	0		29-di 9,13	0	0	0	0	0	0	0.0301685	0.0189911	0.0424654	0.0128356	0.0128356	0.0287013	29-di 9,13
29-di 7,11	0	0	0	0	0	0	0	0	0	0	9.59307	4.13177	6.27607	5.41261	6.39602	5.74671	4.09156	5.15563	4.40052	4.54289		29-di 7,11	0	0	0	0	0	0	6.36191	0.903427	2.02013	4.78746	0.295763	0.661346	29-di 7,11
29-met	12.3408	6.54397	5.81296	6.44495	10.9748	8.33813	6.86567	7.6675	5.50019	7.74838	10.9839	11.0888	17.1312	13.9723	11.3543	17.685	16.3753	13.9373	19.4485	15.2181		29-met	8.4235	1.34381	3.00485	7.22397	0.490554	1.09691	12.9061	1.19151	2.6643	16.5328	0.957042	2.14001	29-met
29-mono 9	0	0	0	0	0.876141	0	0	0	0	0	1.45446	1.13903	0.767918	0.594567	0.666032	0.798911	0.657895	0.994759	1.40719	0.563634		29-mono 9	0.175228	0.175228	0.391822	0	0	0	0.924401	0.162336	0.362994	0.884478	0.149498	0.334288	29-mono 9
29-mono 7	0.187931	0	0	0	0.636355	0	0	3.56503	0	0.0944924	0.540455	0.413177	0.170648	0.481804	0.285442	0.263277	0.342466	0.235319	0.479909	0.259272		29-mono 7	0.164857	0.123365	0.275852	0.731905	0.708518	1.58429	0.378305	0.0670691	0.149971	0.316049	0.0447625	0.100092	29-mono 7
29-mono 5	0	0	0	0	0.11067	0	0	0	0	0	0.0238436	0	0.0284414	0.0307535	0.0422878	0	0.0450613	0	0.0569383	0		29-mono 5	0.0221341	0.0221341	0.0494933	0	0	0	0.0250652	0.00696466	0.0155734	0.0203999	0.0126327	0.0282476	29-mono 5
29-lin	0.501148	0.136333	0.15015	0.154927	0.461127	0.503163	0.24583	0.806163	0.100921	0.350972	0.842473	0.670017	0.511945	0.256279	0.444022	0.118021	0.540735	0.909188	0.488043	0.574907		29-lin	0.280737	0.0821144	0.183613	0.40141	0.120669	0.269825	0.544947	0.0996917	0.222917	0.526179	0.125962	0.28166	29-lin
23-29-total	100	100	100	100	100	100	100	100	100	100	100	100	100	100	100	100	100	100	100	100		23-29-total	100	3.17764e-15	7.10543e-15	100	0	0	100	4.49387e-15	1.00486e-14	100	4.49387e-15	1.00486e-14	23-29-total
di-tot	0	0	0	0	0	0	0	0	0	0	23.6131	23.7968	17.7948	18.9851	27.8148	16.5229	17.8983	15.3385	16.203	18.3294		di-tot	0	0	0	0	0	0	22.4009	1.81123	4.05004	16.8584	0.552147	1.23464	di-tot
mono-tot	58.2376	62.6721	66.9455	60.4524	61.6158	65.8712	65.8472	52.4185	64.6398	66.4552	22.8422	17.0073	16.2211	17.1399	15.3187	15.6786	17.5919	23.4678	19.5949	17.8334		mono-tot	61.9847	1.44234	3.22517	63.0464	2.67335	5.97778	17.7058	1.32463	2.96196	18.8333	1.31436	2.93901	mono-tot
ins-tot	58.2376	62.6721	66.9455	60.4524	61.6158	65.8712	65.8472	52.4185	64.6398	66.4552	46.4553	40.804	34.0159	36.1251	43.1335	32.2015	35.4903	38.8063	35.798	36.1628		ins-tot	61.9847	1.44234	3.22517	63.0464	2.67335	5.97778	40.1068	2.26829	5.07206	35.6918	1.05251	2.35349	ins-tot
H+HD+ND	0.208812	0.136333	0.3432	0	0.378124	0	0	0.376209	0	0.0944924	23.9469	20.871	18.8946	18.6981	23.8714	16.5411	17.7451	14.7288	17.716	17.9574		H+HD+ND	0.213294	0.0690949	0.154501	0.0941403	0.0728527	0.162904	21.2564	1.1478	2.56656	16.9377	0.605547	1.35404	H+HD+ND
9 mono	7.7678	6.0259	6.02746	5.06094	8.83519	4.2697	3.96839	3.13508	4.13776	3.94168	11.8582	10.1731	8.64619	9.05177	8.92272	9.17839	10.7787	16.5044	11.8594	10.8105		9 mono	6.74346	0.681287	1.52341	3.89052	0.198025	0.442797	9.73039	0.592113	1.324	11.8263	1.24553	2.78509	9 mono
9 di	0	0	0	0	0	0	0	0	0	0	0.294071	0.368509	0.161168	0.297283	0.126863	0.181571	0.135184	0.598995	0.349764	0.214181		9 di	0	0	0	0	0	0	0.249579	0.0454287	0.101582	0.295939	0.0837695	0.187314	9 di
9 insaturés	7.7678	6.0259	6.02746	5.06094	8.83519	4.2697	3.96839	3.13508	4.13776	3.94168	12.1523	10.5416	8.80736	9.34905	9.04958	9.35996	10.9138	17.1034	12.2092	11.0247		9 insaturés	6.74346	0.681287	1.52341	3.89052	0.198025	0.442797	9.97997	0.619397	1.38501	12.1222	1.32504	2.96289	9 insaturés
7 mono	46.2309	53.5515	56.2205	51.1774	48.4552	57.8637	56.5233	45.2347	54.9893	56.5875	10.3879	6.38749	7.16724	7.5961	6.01544	6.16432	6.45278	6.38571	7.27184	6.65088		7 mono	51.1271	1.7739	3.96655	54.2397	2.29687	5.13596	7.51082	0.771385	1.72487	6.58511	0.188449	0.421385	7 mono
7 di	0	0	0	0	0	0	0	0	0	0	23.319	23.4283	17.6337	18.6879	27.6879	16.3414	17.7632	14.7395	15.8533	18.1152		7 di	0	0	0	0	0	0	22.1513	1.81732	4.06364	16.5625	0.621594	1.38993	7 di
7 insaturés	46.2309	53.5515	56.2205	51.1774	48.4552	57.8637	56.5233	45.2347	54.9893	56.5875	33.7069	29.8157	24.8009	26.284	33.7034	22.5057	24.2159	21.1253	23.1251	24.7661		7 insaturés	51.1271	1.7739	3.96655	54.2397	2.29687	5.13596	29.6622	1.84063	4.11578	23.1476	0.64278	1.4373	7 insaturés
5 mono	4.23888	3.09475	4.69755	4.21401	4.32537	3.73778	5.35558	4.04873	5.5128	5.92603	0.59609	0.446678	0.40766	0.492055	0.38059	0.335906	0.36049	0.577602	0.463641	0.371999		5 mono	4.11411	0.269228	0.602013	4.91618	0.430692	0.963057	0.464615	0.0378579	0.0846528	0.421927	0.0445206	0.0995511	5 mono
dienes	0	0	0	0	0	0	0	0	0	0	23.6131	23.7968	17.7948	18.9851	27.8148	16.5229	17.8983	15.3385	16.203	18.3294		dienes	0	0	0	0	0	0	22.4009	1.81123	4.05004	16.8584	0.552147	1.23464	dienes
monoenes	58.2376	62.6721	66.9455	60.4524	61.6158	65.8712	65.8472	52.4185	64.6398	66.4552	22.8422	17.0073	16.2211	17.1399	15.3187	15.6786	17.5919	23.4678	19.5949	17.8334		monoenes	61.9847	1.44234	3.22517	63.0464	2.67335	5.97778	17.7058	1.32463	2.96196	18.8333	1.31436	2.93901	monoenes
linear	12.0484	14.5194	13.5564	17.3208	11.8602	11.4002	11.2906	16.2307	12.1988	10.7991	9.299	9.27973	12.0402	10.7227	9.53589	10.5583	11.3194	11.8194	12.0628	11.5658		linear	13.8611	0.994614	2.22402	12.3839	0.987594	2.20833	10.1755	0.536483	1.19961	11.4651	0.258496	0.578014	linear
HD+ND	0	0	0	0	0	0	0	0	0	0	21.189	18.9726	16.1547	16.3813	21.8628	14.5438	15.3298	13.0174	14.2997	15.1843		HD+ND	0	0	0	0	0	0	18.9121	1.18115	2.64113	14.475	0.411938	0.921121	HD+ND
7T+7P	45.8342	53.4151	55.8773	51.1774	47.4407	57.8637	56.5233	41.2934	54.9893	56.3985	7.08949	4.07594	4.25673	4.79754	3.72132	3.90377	3.69503	4.43898	3.37563	3.61853		7T+7P	50.749	1.85326	4.14401	53.4136	3.06402	6.85135	4.7882	0.601001	1.34388	3.80639	0.17929	0.400904	7T+7P
methyl	29.7139	22.8085	19.4981	22.2268	26.524	22.7286	22.8622	31.3508	23.1613	22.7457	44.2457	49.9162	53.9439	53.1522	47.3306	57.2401	53.1903	49.3743	52.1393	52.2714		methyl	24.1543	1.78511	3.99162	24.5697	1.69704	3.79469	49.7177	1.80744	4.04155	52.8431	1.27101	2.84207	methyl
23-di	0	0	0	0	0	0	0	0	0	0	0.0476872	1.23953	0.0379219	0.348539	1.21577	0.290513	0.784066	0.064178	0.34163	0.63127	0	23-di	0	0	0	0	0	0	0.577891	0.271104	0.606207	0.422332	0.127803	0.285775	23-di	#DIV/0!
25-di	0	0	0	0	0	0	0	0	0	0	2.08234	3.33892	1.44103	1.95797	4.60937	1.50704	1.64924	1.65793	1.21197	2.29963	0	25-di	0	0	0	0	0	0	2.68593	0.57315	1.2816	1.66516	0.177938	0.397881	25-di	#DIV/0!
27-di	0	0	0	0	0	0	0	0	0	0	11.89	14.9972	10.0398	11.2045	15.5936	8.97867	11.3735	8.39662	10.2489	10.8556	0	27-di	0	0	0	0	0	0	12.745	1.08649	2.42946	9.97065	0.560806	1.254	27-di	#DIV/0!
29-di	0	0	0	0	0	0	0	0	0	0	9.59307	4.22111	6.27607	5.47412	6.39602	5.74671	4.09156	5.21981	4.40052	4.54289	0	29-di	0	0	0	0	0	0	6.39208	0.889258	1.98844	4.8003	0.300006	0.670833	29-di	#DIV/0!
23-mono	43.1405	49.3388	51.3085	49.37	41.5014	57.0299	57.4539	42.4221	55.6831	56.9519	2.68638	1.59687	1.35571	2.16299	1.4695	1.67953	1.35184	1.50818	1.13063	1.05963	0	23-mono	46.9318	1.93334	4.32308	53.9082	2.88672	6.4549	1.85429	0.250058	0.559146	1.34596	0.115319	0.25786	23-mono	0.181503
25-mono	14.7004	13.197	15.2939	11.0824	17.1724	8.84129	8.39333	6.05518	8.95673	9.31425	10.4594	7.56002	7.01555	8.27268	6.34317	7.41716	7.43511	11.659	7.20677	8.36433	0	25-mono	14.2892	1.0239	2.28951	8.31216	0.583104	1.30386	7.93016	0.707332	1.58164	8.41647	0.834919	1.86694	25-mono	0.00835155	-41.8291
27-mono	0.208812	0.136333	0.3432	0	1.31882	0	0	0.376209	0	0.0944924	7.67763	6.29816	6.88282	5.59713	6.51232	5.51975	7.75955	9.07049	9.31349	7.58652	0	27-mono	0.401434	0.235958	0.527619	0.0941403	0.0728527	0.162904	6.59361	0.342464	0.765772	7.84996	0.675983	1.51154	27-mono	0.258455
29-mono	0.187931	0	0	0	1.62317	0	0	3.56503	0	0.0944924	2.01876	1.55221	0.967008	1.10712	0.993763	1.06219	1.04542	1.23008	1.94404	0.822906	0	29-mono	0.36222	0.317331	0.709573	0.731905	0.708518	1.58429	1.32777	0.202266	0.45228	1.22093	0.192015	0.429358	29-mono	0.685533
23-lin	8.66569	11.5337	11.4329	13.7058	8.19884	9.56009	9.81563	9.06485	10.3696	8.7743	3.06787	3.55109	4.56011	4.9103	3.59446	5.05674	4.3349	4.58873	4.01822	4.14835	0	23-lin	10.7074	1.0164	2.27273	9.5169	0.280539	0.627305	3.93677	0.343309	0.767662	4.42939	0.183838	0.411075	23-lin	0.224185
25-lin	1.56609	2.19496	1.4157	2.44784	1.9644	0.73318	0.684811	3.56503	1.13536	1.33639	2.94071	3.13791	4.19037	3.65966	3.22444	3.3409	4.03749	3.44422	4.22157	4.04689	0	25-lin	1.9178	0.191799	0.428875	1.49095	0.532739	1.19124	3.43062	0.223369	0.499469	3.81821	0.177592	0.397107	25-lin	0.554941
27-lin	1.31551	0.654397	0.557701	1.01219	1.23582	0.603795	0.544337	2.7947	0.59291	0.337473	2.44794	1.92071	2.77778	1.89646	2.27297	2.04267	2.40627	2.87731	3.33496	2.79563	0	27-lin	0.955124	0.151709	0.339231	0.974643	0.457547	1.02311	2.26317	0.165953	0.371082	2.69137	0.219288	0.490343	27-lin	0.974335
29-lin	0.501148	0.136333	0.15015	0.154927	0.461127	0.503163	0.24583	0.806163	0.100921	0.350972	0.842473	0.670017	0.511945	0.256279	0.444022	0.118021	0.540735	0.909188	0.488043	0.574907	0	29-lin	0.280737	0.0821144	0.183613	0.40141	0.120669	0.269825	0.544947	0.0996917	0.222917	0.526179	0.125962	0.28166	29-lin	0.433291
23-met	0.313218	0.177232	0.1287	0.237554	0.184451	0.258769	0.351185	0.232891	0.315378	0.364471	0.77889	1.12786	0.711035	0.676576	0.951475	0.944167	0.432588	0.898492	0.707662	0.518544	0	23-met	0.208231	0.0314115	0.0702382	0.304539	0.0256061	0.0572569	0.849168	0.084245	0.188377	0.700291	0.100874	0.225561	23-met	0.0862284
25-met	4.61474	5.72597	4.3329	5.17455	4.02103	5.33353	6.44425	4.87281	6.72386	5.75054	3.98983	5.84031	4.35154	5.48437	4.15477	4.34862	4.15465	4.11809	3.06654	3.81017	0	25-met	4.77384	0.304433	0.680732	5.82499	0.342431	0.765699	4.76416	0.375367	0.839346	3.89961	0.225432	0.504082	25-met	0.0125704
27-met	12.4452	10.3613	9.22351	10.3698	11.3437	8.79816	9.20105	18.5776	10.6219	8.88229	28.4931	31.8593	31.7501	33.019	30.8701	34.2624	32.2278	30.4204	28.9165	32.7246	0	27-met	10.7487	0.540926	1.20955	11.2162	1.86946	4.18025	31.1983	0.757698	1.69426	31.7103	0.929481	2.07838	27-met	0.849806
29-met	12.3408	6.54397	5.81296	6.44495	10.9748	8.33813	6.86567	7.6675	5.50019	7.74838	10.9839	11.0888	17.1312	13.9723	11.3543	17.685	16.3753	13.9373	19.4485	15.2181	0	29-met	8.4235	1.34381	3.00485	7.22397	0.490554	1.09691	12.9061	1.19151	2.6643	16.5328	0.957042	2.14001	29-met	0.332093
23-tot	52.1194	61.0498	62.87	63.3134	49.8847	66.8488	67.6207	51.7198	66.3681	66.0907	6.58083	7.51535	6.66477	8.09841	7.23121	7.97095	6.90339	7.05958	6.19815	6.3578	0	23-tot	57.8475	2.84229	6.35556	63.7296	3.01365	6.73872	7.21811	0.280693	0.627648	6.89797	0.312968	0.699817	23-tot	0.297594
25-tot	20.8812	21.1179	21.0425	18.7048	23.1578	14.908	15.5224	14.493	16.8159	16.4012	19.4723	19.8772	16.9985	19.3747	18.3317	16.6137	17.2765	20.8792	15.7068	18.521	0	25-tot	20.9808	0.705406	1.57734	15.6281	0.437424	0.978109	18.8109	0.519933	1.16261	17.7995	0.89622	2.00401	25-tot	0.00385026
27-tot	13.9695	11.152	10.1244	11.3819	13.8984	9.40196	9.74539	21.7485	11.2148	9.31425	50.5087	55.0754	51.4505	51.7171	55.249	50.8034	53.7671	50.7648	51.8139	53.9623	0	27-tot	12.1052	0.77609	1.73539	12.285	2.3905	5.34531	52.8001	0.985365	2.20334	52.2223	0.697084	1.55873	27-tot	0.954955
29-tot	13.0299	6.6803	5.96311	6.59988	13.0591	8.84129	7.1115	12.0387	5.60111	8.19384	23.4382	17.5321	24.8862	20.8098	19.1881	24.6119	22.053	21.2964	26.2811	21.1588	0	29-tot	9.06645	1.62878	3.64206	8.35729	1.0715	2.39595	21.1709	1.34624	3.01029	23.0802	1.01293	2.26499	29-tot	0.735734
																					0
