# Supplementary material for: A fatty acid anabolic pathway in specialized-cells sustains a remote signal that controls egg activation in Drosophila
Source: PLoS Genet. 2024 Mar 14;20(3):e1011186. doi: 10.1371/journal.pgen.1011186 (PMC10965083; doi:10.1371/journal.pgen.1011186)
Supplement: S1 Raw Data — (ZIP) [file pgen.1011186.s001.zip › Poidevin DATA/SUP DATA/Supplementary figure S5/A_211112 Fertility additonal RNAi.xlsx]

## Sheet: Feuil1
Sigle	Genotype	day 1			day 2			day 3			day 4			day 5			day 6
	Co	162	54		106	35.3333		93	31		32	10.6667		3	1		30	10
	w Co	175	58.3333		82	27.3333		89	29.6667		42	14		26	8.66667		9	3
	w Co	193	64.3333		105	35		110	36.6667		82	27.3333		24	8		10	3.33333
	w Co	192	64	61.0667	59	19.6667	31.2	114	38	32.9333	31	10.3333	13.5333	37	12.3333	7.4	1	0.333333	3.53333
	w Co	194	64.6667	2.11713	116	38.6667	3.42961	88	29.3333	1.83	16	5.33333	3.71723	21	7	1.83606	3	1	1.71464
	CG6432sh	28	9.33333		3	1		0	0		0	0		0	0		0	0
	58155	35	11.6667		0	0		0	0		0	0		0	0		0	0
	BDSC	11	3.66667		2	0.666667		0	0		0	0		0	0		0	0
	TRIP	0	0	5.26667	0	0	0.4	0	0	0	0	0	0	0	0	0	0	0	0
		5	1.66667	2.2445	1	0.333333	0.194365	0	0	0	0	0	0	0	0	0	0	0	0
	CG6660Ri	56	18.6667		25	8.33333		2	0.666667		0	0		0	0		0	0
	101046	58	19.3333		10	3.33333		0	0		0	0		0	0		1	0.333333
	VDRC	47	15.6667		2	0.666667		0	0		0	0		0	0		0	0
	KK	94	31.3333	17.0667	18	6	3.66667	0	0	0.133333	0	0	0	0	0	0	0	0	0.0666667
		1	0.333333	4.96588	0	0	1.57762	0	0	0.133333	0	0	0	0	0	0	0	0	0.0666667			T-test	pvalue
	CG6660sh	74	24.6667		55	18.3333		29	9.66667		15	5		0	0		0	0					1d	2d	3d	4d	5d	6d
	62422	63	21		45	15		11	3.66667		4	1.33333		5	1.66667		0	0				Co/6432	9.32938e-08	0.000831161	5.60432e-05	0.0219509	0.0157287	0.108369
	BDSC	32	10.6667		61	20.3333		15	5		2	0.666667		0	0		0	0				Co/6660Ri	0.000309342	0.000455201	5.3297e-05	0.0219509	0.0157287	0.11325
	TRIP	96	32	22.7333	25	8.33333	14.8	5	1.66667	4.06667	10	3.33333	2.13333	0	0	0.533333	0	0	0.0666667			Co/6660Sh	4.80669e-05	0.0052915	2.71674e-06	0.03547	0.0188996	0.11325
		76	25.3333	3.49984	36	12	2.15407	1	0.333333	1.61383	1	0.333333	0.885689	3	1	0.343188	1	0.333333	0.0666667			Co/FASN3sh	0.000489807	0.000820919	5.55625e-05	0.0223023	0.0157287	0.108369
	FASN3sh	71	23.6667		11	3.66667		0	0		0	0		0	0		0	0				Co/KARsh	5.53472e-05	0.00190327	3.88257e-05	0.0226083	0.0157287	0.108369
	63026	21	7		10	3.33333		1	0.333333		0	0		0	0		0	0				Co/FATPri	0.000307932	0.00126823	4.96405e-05	0.0219509	0.0157287	0.108369
	BDSC	15	5		4	1.33333		0	0		0	0		0	0		0	0
	TRIP	101	33.6667	16.4667	0	0	2.33333	0	0	0.0666667	0	0	0	0	0	0	0	0	0
		39	13	5.38888	10	3.33333	0.71492	0	0	0.0666667	0	0	0	0	0	0	0	0	0
	KARsh	42	14		41	13.6667		5	1.66667		0	0		0	0		0	0
	36607	84	28		4	1.33333		1	0.333333		0	0		0	0		0	0
	BDSC	54	18		2	0.666667		1	0.333333		0	0		0	0		0	0
	TRIP	22	7.33333	14.4667	49	16.3333	9.26667	5	1.66667	0.8	2	0.666667	0.133333	0	0	0	0	0	0
		15	5	4.10095	43	14.3333	3.4049	0	0	0.359011	0	0	0.133333	0	0	0	0	0	0
	FATPRi	81	27		24	8		4	1.33333		0	0		0	0		0	0
	100124	76	25.3333		24	8		3	1		0	0		0	0		0	0
	VDRC	92	30.6667		13	4.33333		4	1.33333		0	0		0	0		0	0
	KK	93	31	31.9333	11	3.66667	6.06667	2	0.666667	0.866667	0	0	0	0	0	0	0	0	0
		137	45.6667	3.59846	19	6.33333	0.903081	0	0	0.249444	0	0	0	0	0	0	0	0	0
