# Supplementary material for: A fatty acid anabolic pathway in specialized-cells sustains a remote signal that controls egg activation in Drosophila
Source: PLoS Genet. 2024 Mar 14;20(3):e1011186. doi: 10.1371/journal.pgen.1011186 (PMC10965083; doi:10.1371/journal.pgen.1011186)
Supplement: S1 Raw Data — (ZIP) [file pgen.1011186.s001.zip › Poidevin DATA/SUP DATA/Supplementary figure S5/B_1407_FAS+6432-ponte.xlsx]

## Sheet: BILAN N20
comptage œufs	fem acc f1 de 1407cy xfas3i controle
		j1	X	j2	X	j3		j4		j7	j7
		24H lun-mar		24H mar-mer		24H mer-jeu		24H jeu-ven		24H lun-mar	24H lun-mar
		-1	adultes -1	-2	adultes -2	-3	adultes -3	-4	adultes -4	-7	adultes -7			contrôle
	C1	47	40	15	14	7	6	14	10	18	13			moyenne	37.7273	31.6364	18.9524	15.5714	13.7619	11.8095	13.4	11.05	15.2	11.85				% emmergence
	C2	46	34	13	9	5	4	6	6	0	0			excartype	9.75012	12.4844	7.17967	6.69755	9.80257	10.4049	10.1224	9.52821	11.8126	8.61623				j1		j2		j3		j4		j7
	C3	44	44	12	11	6	3	11	8	14	10			se m	2.07873	2.66169	1.56673	1.46152	2.1391	2.27053	2.26344	2.13057	2.64137	1.92665			contrôle	83.8554		82.1608		85.8131		82.4627		77.9605
	C4	42	41	12	12	6	6	5	3	8	8																fas3i	40.1481		2.59481		0		0		0
	C5	46	46	15	12	10	10	2	2	3	3				% emmergence												6432i	3.17972		0.367347		0		0		0
	C6	41	41	23	19	5	4	6	6	12	12				j1		j2		j3		j4		j7
	C7	33	17	15	13	15	15	18	14	17	13			contrôle	83.8554		82.1608		85.8131		82.4627		77.9605
	C8	38	36	8	8	4	4	3	3	0	0
	C9	46	43											fas3i
	C10	48	43	22	18	6	6	12	12	6	6			moyenne	30.6818	12.3182	22.7727	0.590909	15.95	0	18.4	0	11.6316	0
	C11	45	40	11	11	5	3	4	4	14	12			excartype	11.7408	8.00825	11.7552	2.19651	9.72504	0	8.74432	0	9.96221	0
	C12	32	32	11	6	6	2	8	6	17	17			se m	2.50315	1.70736	2.50621	0.468298	2.17458	0	1.95529	0	2.28549	0
	c21	42	42	35	26	27	27	34	29	17	17
	c22	20	20	24	24	17	13	6	6	16	12
	c23	34	6	23	19	9	6	0	0	0	0				j1		j2		j3		j4		j7
	c24	21	18	23	18	15	5	15	6	21	14			fas3i	40.1481		2.59481		0		0		0
	c25	25	21	25	22	32	32	22	22	24	24
	c26	31	25	20	20	28	23							6432i
	c27	17	14	13	11	16	17	25	24	12	10			moyenne	36.1667	1.15	13.6111	0.05	15.7778	0	8.27778	0	18.1667	0
	c28	43	42	22	17	25	25	32	32	37	37			excartype	13.5049	2.70039	6.53622	0.223607	11.043	0	9.49183	0	13.6047	0
	c29	40	39	31	31	34	34	22	22	21	15			se m	3.18314	0.603826	1.5406	0.05	2.60286	0	2.23724	0	3.20666	0
	c30	49	12	25	6	11	3	23	6	47	14
	somme	830	696	398	327	289	248	268	221	304	237
	nb val	22	22	21	21	21	21	20	20	20	20				j1		j2		j3		j4		j7
	moyenne	37.7273	31.6364	18.9524	15.5714	13.7619	11.8095	13.4	11.05	15.2	11.85			6432i	3.17972		0.367347		0		0		0
	excartype	9.75012	12.4844	7.17967	6.69755	9.80257	10.4049	10.1224	9.52821	11.8126	8.61623
	se m	2.07873	2.66169	1.56673	1.46152	2.1391	2.27053	2.26344	2.13057	2.64137	1.92665
	moyenne sur 4j		21.25
	excartype		13.6169
	se m		1.48572
	nb		84
	fem acc f1 de 1407cy xfas3i													fem acc f1 de 1407cy x6432
		j1	X	j2	X	j3		j4		j7	j7				j1	X	j2	X	j3		j4		j7	j7
		24H lun-mar		24H mar-mer		24H mer-jeu		24H jeu-ven		24H lun-mar	24H lun-mar				24H lun-mar		24H mar-mer		24H mer-jeu		24H jeu-ven		24H lun-mar	24H lun-mar
		-1	adultes -1	-2	adultes -2	-3	adultes -3	-4	adultes -4	-7	adultes -7				-1	adultes -1	-2	adultes -2	-3	adultes -3	-4	adultes -4	-7	adultes -7
	F1	21	1	7	0	6	0	10	0	6	0			6+1	47	1	10	0	3	0	5	0	38	0
	F2	34	13	11	0	1	0	3	0					6+3	16	1	23	0	11	0	39	0	35	0
	F3	50	16	34	0	32	0	15	0	11	0			6+5	33	0	11	0	25	0	4	0	0	0
	F4	28	20	21	0	13	0	20	0	7	0			6+6	0	0	9	0	3	0	7	0	19	0
	F5	11	5	11	0	9	0	27	0	1	0			6+7	MORTE	1	MORTE	0	MORTE		MORTE		MORTE
	F6	7	3	29	0	15	0	20	0	29	0			6+8	36	0	8	0	3	0	4	0	23	0
	F7	33	18	17	0	14	0	21	0	7	0			6+9	46	0	25	0	36	0	4	0	30	0
	F8	31	18	7	0									6+10	49	2	9	0	10	0	5	0	0	0
	F9	38	16	14	0	7	0	11	0	32	0			6+11	45	0	7	0	4	0	9	0	3	0
	F10	31	22	20	0	15	0	30	0	34	0			6+13	37	1	10	0	24	0	11	0	21	0
	F11	37	17	15	0	9	0	15	0	8	0			6+14	52	12	18	1	8	0	1	0	0	0
	F12	39	17	18	0	7	0	24	0	16	0			6+15	37	3	20	0	18	0	0	0	10	0
	F21	8	3	50	10	17	0	28	0	3	0			6+19	36	0	8	0	24	0	6	0	19	0
	F22	35	15	25	0									6+20	35	0	3	0	20	0	12	0	35	0
	F23	52	29	24	0	32	0	26	0	11	0			6+21	20	2	13	0	16	0	0	0	13	0
	F24	27	9	16	0	15	0	5	0	10	0			6+25	51	0	19	0	32	0	0	0	19	0
	F25	30	1	28	0	13	0	7	0	16	0			6+26	MORTE	0	MORTE	0	MORTE		MORTE		MORTE
	F26	25	10	50	3	26	0	32	0	4	0			6+28	32	0	22	0	10	0	17	0	41	0
	F27	41	4	27	0	26	0	11	0	11	0			6+29	31	0	10	0	32	0	20	0	5	0
	F28	32	0	33	0	33	0	25	0	4	0			6+31	48	0	20	0	5	0	5	0	16	0
	F29	24	15	16	0	5	0	13	0	0	0			somme	651	23	245	1	284	0	149	0	327	0
	F30	41	19	28	0	24	0	25	0	11	0			nb	18	20	18	20	18	18	18	18	18	18
	somme	675	271	501	13	319	0	368	0	221	0			moyenne	36.1667	1.15	13.6111	0.05	15.7778	0	8.27778	0	18.1667	0
	nb	22	22	22	22	20	20	20	20	19	19			excartype	13.5049	2.70039	6.53622	0.223607	11.043	0	9.49183	0	13.6047	0
	moyenne	30.6818	12.3182	22.7727	0.590909	15.95	0	18.4	0	11.6316	0			se m	3.18314	0.603826	1.5406	0.05	2.60286	0	2.23724	0	3.20666	0
	excartype	11.7408	8.00825	11.7552	2.19651	9.72504	0	8.74432	0	9.96221	0
	se m	2.50315	1.70736	2.50621	0.468298	2.17458	0	1.95529	0	2.28549	0
														moyenne sur 4j		18.4583
														excartype		14.7724
	moyenne sur 4j		22.1786											se m		1.71726
	excartype		11.876											nb		74
	se m		1.29578
	nb		84
		moyenne nbre œuf pondu par jour et par fem
n=20 +/-2	fas3i acc	se m	contrôle cy acc	se m	6432i acc	se m		fas3i vierge	cy vierge	n=10
j1	31	2.5	38	2.1	36	3.2		0	0	j1
j2	23	2.5	19	1.6	14	1.5		0	3	j2
j3	16	2.2	14	2.1	16	2.6		0	4	j3
j4	18	2	13	2.3	8	2.2		1	27	j4
j7	12	2.3	15	2.6	18	3.2		0	28	j7
			nbre d'œufs pondus /j sur 4j
			contrôle cy	fas3i	6432i
		moyenne	21.25	22.1786	18.4583
		excartype	13.6169	11.876	14.7724
		se m	1.48572	1.29578	1.71726
		nb	84	84	74

## Sheet: oeuf pondus
		j1	j2	j3	j4	j7
		24H lun-mar	24H mar-mer	24H mer-jeu	24H jeu-ven	24H lun-mar
		j1	j2	j3	j4	j7
	C1	47	15	7	14	18	101	83
	C2	46	13	5	6	0	70	70
	C3	44	12	6	11	14	87	73
	C4	42	12	6	5	8	73	65
	C5	46	15	10	2	3	76	73
	C6	41	23	5	6	12	87	75
	C7	33	15	15	18	17	98	81
	C8	38	8	4	3	0	53	53
	C10	48	22	6	12	6	94	88
	C11	45	11	5	4	14	79	65
	C12	32	11	6	8	17	74	57
	c21	42	35	27	34	17	155	138
	c22	20	24	17	6	16	83	67
	c23	34	23	9	0	0	66	66
	c24	21	23	15	15	21	95	74
	c25	25	25	32	22	24	128	104
	c27	17	13	16	25	12	83	71
	c28	43	22	25	32	37	159	122
	c29	40	31	34	22	21	148	127
	c30	49	25	11	23	47	155	108
							98.2	83
		j1	j2	j3	j4	j7
		24H lun-mar	24H mar-mer	24H mer-jeu	24H jeu-ven	24H lun-mar
		j1	j2	j3	j4	j7
	F1	21	7	6	10	6	50	44
	F3	50	34	32	15	11	142	131
	F4	28	21	13	20	7	89	82
	F5	11	11	9	27	1	59	58
	F6	7	29	15	20	29	100	71
	F7	33	17	14	21	7	92	85
	F9	38	14	7	11	32	102	70
	F10	31	20	15	30	34	130	96
	F11	37	15	9	15	8	84	76
	F12	39	18	7	24	16	104	88
	F21	8	50	17	28	3	106	103
	F23	52	24	32	26	11	145	134
	F24	27	16	15	5	10	73	63
	F25	30	28	13	7	16	94	78
	F26	25	50	26	32	4	137	133
	F27	41	27	26	11	11	116	105
	F28	32	33	33	25	4	127	123
	F29	24	16	5	13	0	58	58
	F30	41	28	24	25	11	129	118
							101.947	90.3158
		j1	j2	j3	j4	j7
		24H lun-mar	24H mar-mer	24H mer-jeu	24H jeu-ven	24H lun-mar
		j1	j2	j3	j4	j7
	6+1	47	10	3	5	38	103	65
	6+3	16	23	11	39	35	124	89
	6+5	33	11	25	4	0	73	73
	6+6	0	9	3	7	19	38	19
	6+8	36	8	3	4	23	74	51			moyenne œuf pondu en 4j
	6+9	46	25	36	4	30	141	111
	6+10	49	9	10	5	0	73	73		6432	73.8
	6+11	45	7	4	9	3	68	65		fas 3	90.31
	6+13	37	10	24	11	21	103	82		controle	83
	6+14	52	18	8	1	0	79	79
	6+15	37	20	18	0	10	85	75
	6+19	36	8	24	6	19	93	74
	6+20	35	3	20	12	35	105	70
	6+21	20	13	16	0	13	62	49
	6+25	51	19	32	0	19	121	102
	6+28	32	22	10	17	41	122	81
	6+29	31	10	32	20	5	98	93
	6+31	48	20	5	5	16	94	78
							92	73.8333
