# Supplementary material for: A fatty acid anabolic pathway in specialized-cells sustains a remote signal that controls egg activation in Drosophila
Source: PLoS Genet. 2024 Mar 14;20(3):e1011186. doi: 10.1371/journal.pgen.1011186 (PMC10965083; doi:10.1371/journal.pgen.1011186)
Supplement: S1 Raw Data — (ZIP) [file pgen.1011186.s001.zip › Poidevin DATA/SUP DATA/Supplementary figure S5/C_230707 Fertility SUP.xlsx]

## Sheet: Feuil1
Sigle	Genotype	day 1			day 2			day 3			day 4			day 5
	w Co	64	21.3333		40	13.3333		41	13.6667		48	16		40	13.3333
		86	28.6667		75	25		59	19.6667		68	22.6667			0
		149	49.6667		57	19		70	23.3333		22	7.33333		31	10.3333
		141	47	38.6	42	14	18.3333	51	17	17.8	8	2.66667	14.9333	14	4.66667	9.26667
		139	46.3333	5.69932	61	20.3333	2.15252	46	15.3333	1.70163	78	26	4.42518	54	18	3.17
	CG6432	1	0.333333		0	0		0	0		0	0		0	0
	Ri-88	0	0		0	0		0	0		0	0		0	0
		0	0		0	0		0	0		0	0			0
		0	0	0.0666667	0	0	0	0	0	0	0	0	0		0	0
			0	0.0666667	0	0	0	0	0	0	0	0	0		0	0
	FASN3	0	0		0	0		0	0		0	0			0
	Ri-5	0	0		0	0		0	0		0	0			0
		0	0		0	0		0	0		0	0			0
		0	0	0	0	0	0	0	0	0	0	0	0		0	0
		0	0	0	0	0	0	0	0	0	0	0	0		0	0
	CG3415	122	40.6667		52	17.3333		40	13.3333		34	11.3333		31	10.3333
	Ri-13	118	39.3333		86	28.6667		86	28.6667		67	22.3333		45	15
		128	42.6667		93	31		67	22.3333		48	16		35	11.6667
		112	37.3333	44.2667	69	23	24.6	56	18.6667	19.0667	47	15.6667	18.4	32	10.6667	13.6667
		184	61.3333	3.97492	69	23	2.193	37	12.3333	2.74773	80	26.6667	2.47469	62	20.6667	1.76646
	CG12891	44	14.6667		106	35.3333		26	8.66667		28	9.33333		1	0.333333
	Ri-117	97	32.3333		58	19.3333		65	21.6667		27	9		19	6.33333
	CPT-1	114	38		56	18.6667		70	23.3333		23	7.66667		40	13.3333
		152	50.6667		26	8.66667		53	17.6667		86	28.6667		45	15
		80	26.6667	34.6667	58	19.3333	18.7222	44	14.6667	17.3889	64	21.3333	14.9444	12	4	6.88889
		137	45.6667	5.34651	33	11	3.81849	55	18.3333	2.14548	41	13.6667	3.41827	7	2.33333	2.44747
