# Supplementary material for: A fatty acid anabolic pathway in specialized-cells sustains a remote signal that controls egg activation in Drosophila
Source: PLoS Genet. 2024 Mar 14;20(3):e1011186. doi: 10.1371/journal.pgen.1011186 (PMC10965083; doi:10.1371/journal.pgen.1011186)
Supplement: S1 Raw Data — (ZIP) [file pgen.1011186.s001.zip › Poidevin DATA/SUP DATA/Supplementary figure S5/D_2016-10-PONTE fas3i-6432igraphes SVP SUP.xlsx]

## Sheet: BILAN N20
				moyenne nbre œufs pondus par jour et par fem
		1407>6432i	mated		Control	mated		1407>fasN3i	mated		Control	virgin		1407>fasN3i	virgin
j		m	se m		m	se m		m	se m		m	se m	n	m	se m
1		36.1667	3.18314		37.7273	2.07873		30.6818	2.50315		0	0	10	0	0
2		13.6111	1.5406		18.9524	1.56673		22.7727	2.50621		3.375	2.625	9	0	0
3		15.7778	2.60286		13.7619	2.1391		15.95	2.17458		4.125	2.48881	9	0	0
4		8.27778	2.23724		13.4	2.26344		18.4	1.95529		27.375	8.49567	9	1.44444	1.44444
7		18.1667	3.20666		15.2	2.64137		11.6316	2.28549		28.25	4.97404	9	0.222222	0.222222
				moyenne nbre descendants par jour et par fem						% œufs émergés
		mated		mated			mated			mated			mated
		1407>6432i		Control			1407>fasN3i			Control			1407>fasN3i
j		m	se m		m	se m		m	se m		m	se m		m	se m
1		1.15	0.603826		31.6364	2.66169		12.3182	1.70736		83.8575	4.98261		40.0612	4.31376
2		0.05	0.05		15.5714	1.46152		0.590909	0.468298		83.2816	3.95734		1.18182	0.936597
3		0	0		11.8095	2.27053		0	0		80.0564	5.55325		0	0
4		0	0		11.05	2.13057		0	0		84.4376	5.12213		0	0
7		0	0		11.85	1.92665		0	0		84.2383	4.65042		0	0
				moyenne nbre œuf pondu par jour et par fem
		n=20 +/-2	fas3i acc	se m	contrôle cy acc	se m	6432i acc	se m		fas3i vierge	cy vierge	n=10
		j1	31	2.5	38	2.1	36	3.2		0	0	j1
		j2	23	2.5	19	1.6	14	1.5		0	3	j2
		j3	16	2.2	14	2.1	16	2.6		0	4	j3
		j4	18	2	13	2.3	8	2.2		1	27	j4
		j7	12	2.3	15	2.6	18	3.2		0	28	j7
				0-2	2-4	4-6
CG17374	FASN3		0	16.15	0.05	0
			0	2.97172	0	0
FASN3; svp			0	48.5	46.05	48.05
			0	5.72344	5.07877	5.43696
CG6432		43451GD	0	0	0	0
			0	0	0	0
CG6432;svp			0	68.4348	68	54.2174
			0	5.44278	4.77436	5.99372
