# Supplementary material for: A fatty acid anabolic pathway in specialized-cells sustains a remote signal that controls egg activation in Drosophila
Source: PLoS Genet. 2024 Mar 14;20(3):e1011186. doi: 10.1371/journal.pgen.1011186 (PMC10965083; doi:10.1371/journal.pgen.1011186)
Supplement: S1 Raw Data — (ZIP) [file pgen.1011186.s001.zip › Poidevin DATA/SUP DATA/Supplementary figure S6/231117 Nanos.xlsx]

## Sheet: Feuil1
3♀/tube	2023-11-10	2023-11-12	2023-11-14	2023-11-17					1-2	3-4	5-7	8-10
Co	264	237	202	45	44	39.5	22.4444	5	36.25	38.5	21.8333	9.14815
Co	190	229	169	91	31.6667	38.1667	18.7778	10.1111	2.75605	3.37749	1.43322	1.09005
Co	186	187	167	104	31	31.1667	18.5556	11.5556
Co	184	209	213	105	30.6667	34.8333	23.6667	11.6667
Co	208	199	179	87	34.6667	33.1667	19.8889	9.66667
Co	273	325	249	62	45.5	54.1667	27.6667	6.88889
FASN3-sh	223	236	228	68	37.1667	39.3333	25.3333	7.55556	36.1905	40.4048	23.5556	10.2381
FASN3-sh	222	249	156	42	37	41.5	17.3333	4.66667	1.52294	1.26818	1.42354	2.01047
FASN3-sh	253	225	258	103	42.1667	37.5	28.6667	11.4444
FASN3-sh	185	221	218	152	30.8333	36.8333	24.2222	16.8889
FASN3-sh	232	239	183	156	38.6667	39.8333	20.3333	17.3333
FASN3-sh	187	245	234	85	31.1667	40.8333	26	9.44444
FASN3-sh	218	282	207	39	36.3333	47	23	4.33333
CG6432-sh	209	188	159	28	34.8333	31.3333	17.6667	3.11111	35.5	38.8571	20.873	6.55556
CG6432-sh	229	194	146	73	38.1667	32.3333	16.2222	8.11111	1.52536	2.39445	1.34178	1.21909
CG6432-sh	162	226	190	62	27	37.6667	21.1111	6.88889
CG6432-sh	215	233	221	80	35.8333	38.8333	24.5556	8.88889
CG6432-sh	215	266	217	77	35.8333	44.3333	24.1111	8.55556
CG6432-sh	227	229	163	9	37.8333	38.1667	18.1111	1
CG6432-sh	234	296	219	84	39	49.3333	24.3333	9.33333
6-days old females
