# Supplementary material for: A fatty acid anabolic pathway in specialized-cells sustains a remote signal that controls egg activation in Drosophila
Source: PLoS Genet. 2024 Mar 14;20(3):e1011186. doi: 10.1371/journal.pgen.1011186 (PMC10965083; doi:10.1371/journal.pgen.1011186)
Supplement: S1 Raw Data — (ZIP) [file pgen.1011186.s001.zip › Poidevin DATA/SUP DATA/Supplementary figure S1/S1 Fig.xlsx]

## Sheet: Feuil1
1407>RNAi	Fertilité		Gènes exprimés dans les oenocytes
			0	2	4	6
CG	eIF4G1			Fertilité 0-2	Fertilité 0-4	Fertilité 0-6
CG3523	FASN1		0	44.05	89.3	135.15
			0	4.8229	5.19305	14.8833
CG3524	FASN2		0	41.6	93.15	144.6
			0	6.54997	5.25431	15.2211
CG17374	FASN3		0	16.15	16.2	16.2
			0	2.97172	0	2.97172
FASN3; svp			0	48.5	94.55	142.6
			0	5.72344	5.07877	13.4859
CG1444	kar		0	0.408971	0.408971	0.408971
			0	0.204485	0	0.204485
			0	0.45	0.45	0.45
			0	0.223312	0	0.223312
	kar;svp		0	71.65	136	195.25
			0	5.05094	6.91005	15.7865
CG6432		43451GD	0	0	0	0
			0	0	0	0
			0	68.4348	136.435	190.652
			0	5.44278	4.77436	12.3251
CG11198	ACC		0	0	0	0
			0	0	0	0
svp;ACC			0	0	0	0.25
			0	0	0	0.25
CG42611	mgl	105071KK	0	40.35	71.85	116.3
			0	8.39959	6.56065	13.7719
			0	54.2381	112.857	184.095
			0	9.2653	4.90185	16.7383
CG17560		104756KK	0	61.95	106.25	139.15
			0	7.67514	7.32878	16.9024
CG11064	Rfabg		0	37.3	97.5	153.05
			0	8.11898	7.54579	18.8794
CG15828	Apoltp	Ri121	0	21.65	79.55	113.65
			0	2.05615	2.96284	3.72988
		Ri133	0	33.25	80.5	105.4
			0	2.77192	3.86882	7.67751
CG7920			0	63.3	97.85	159.3
			0	9.137	4.58514	15.6757
CG4501	bgm	Ri111	0	16.85	53.6147	69.1
			0	4.67483	8.10117	15.6768
CG17562		37365GD	0	29	59.1364	80.5909
			0	6.86796	5.8351	14.2048
CG4020		107095KK	0	54.6364	93.1364	148.773
			0	6.17793	5.85087	14.6216
CG12086	cue	104645KK	0	61.4615	112.615	168.808
			0	5.00376	5.53887	10.8486
CG9390	AcCoAS	100281KK	0	24	80.85	142.3
			0	4.5797	6.3711	9.89021
CG17646		100378KK	0	18.3	49.95	82.7
			0	5.84996	5.37528	11.3939
			0	55.9	106.95	154.95
			0	5.90758	5.1761	13.5739
CG4600	yip2	Ri58	0	37.25	87.2	115.6
			0	1.88047	4.39226	5.04318
CG10096		50766GD	0	34.2727	62.4091	100.091
			0	4.83233	4.09534	12.7294
CG10097		6090GD	0	44.4	105.1	161
			0	4.57418	5.48304	7.97133
CG9914		Ri159	0	27.95	56.5	102.4
			0	2.69549	4.26706	7.13752
CG7461		Ri50	0	26.05	37	100.45
			0	2.3547	3.53812	6.48986
CG18031	FarO		0	29.05	68.95	99.45
			0	4.41915	5.0406	9.61188
CG4389	Mtpα	Ri55	0	33.55	46.4	121.95
			0	3.79645	4.54352	5.321
CG9057	Lsd-2	Ri18	0	37.95	67.3	83.15
			0	4.03046	3.76289	9.89691
CG9342	Mtp	Ri176	0	22.15	47.95	83.4
			0	4.518	2.88612	8.85822
CG8522	SREBP	Ri16	0	22.3	73.35	123.95
			0	1.81409	2.18231	9.56954
CG3971			0	76.55	155.5	220.4
			0	3.00996	4.28745	10.0168
CG46149	Fatp		0	0.55	0.55	0.55
			0	0.499868	0	0.499868
	FATP;svp		0	40.75	90	135
			0	3.02661	3.11361	8.61226
CG3961			0	28.3	84.7	119.6
			0	4.0263	4.29345	8.57303
CG10374	Lsd-1	Ri59	0	25.65	64.45	90
			0	1.81364	3.6582	6.86895
CG6730	sxe		0	74	127.667	168.19
			0	7.85918	11.684	16.1772
desaturases
CG5887	desat1		0	11.3043	31.1304	66.2609
			0	2.17826	4.42444	10.4878
CG5925	desat2		0	70.4231	150.885	236.231
			0	4.28236	4.7144	13.5846
CG7923	desatF		0	84.52	166.72	244.12
			0	3.08655	3.869	9.60548
CG15531			0	67.2	141.1	210.55
			0	5.41129	5.35424	9.38068
CG9747			0	64.4	121.85	174.75
			0	2.93873	5.45894	11.6386
CG9743			0	117.16	205.84	294.36
			0	6.34184	11.9067	17.2952
elongases
CG17821			0	52.3	124.45	197.6
			0	11.2462	26.7738	42.5064
CG6921			0	86.5455	161.591	213.364
			0	5.951	10.6437	15.328
CG5326			0	77.6	163.6	240.9
			0	12.3563	24.4905	33.0828
CG32072			0	91.9	187.5	290.1
			0	12.4079	27.0716	32.0522
CG31141			0	56.3	103.1	154.4
			0	5.16675	7.88933	12.2247
CG2781			0	76.1	166.35	256.45
			0	4.79433	5.40704	13.5621
CG5278			0	52.15	95.25	129.95
			0	6.11051	7.42644	11.5723
CG8534			0	64.25	112.75	156.45
			0	3.44244	3.08511	8.44972
CG9458			0	55.1	109.15	161.05
			0	2.54605	2.39563	5.52388
CG9459			0	45.25	87.95	153.2
			0	2.97719	2.88954	7.84567
CG16904			0	91.4286	161.667	226.857
			0	3.27773	3.03705	8.54465
CG16905	eloF		0	47.6	109.35	168.25
			0	3.04192	3.47448	8.86411
CG11801			0	57.25	115.95	174.85
			0	3.07067	2.42956	7.87437
CG18609			0	47.7	100.15	149.7
			0	3.00294	3.12078	7.85606
CG30008			0	34.25	90.35	142.65
			0	3.42608	3.33224	9.45358
CG31523			0	54.4	108.05	162.25
			0	7.14821	3.38983	8.96892
CG33110			0	41.8	89.15	138.75
			0	2.55636	2.65525	7.39353
CG6660			0	75.9286	150.25	217.429
			0	2.00813	2.00813	5.64404
CG7910			0	67.9524	105.429	147
			0	12.7208	20.4714	29.0172
white			0	37.15	74.15	103.6
			0	4.08159	6.38801	7.6758
CG31522			0	85.3	177.85	272.35
			0	13.1119	23.4779	31.0079
Males
w	males		0	30.3	71.35	101.65
			0	4.81615	7.52689	10.5009
FASN3	males	17374	0	31.5	65.65	97.15
			0	6.46875	8.80738	12.3011
KAR	males	1444	0	34.05	68.05	102.1
			0	4.86582	9.45278	11.5956
6432	males	6432	0	47.05	86.5	133.55
			0	5.78632	9.09497	9.90175
ACC	males	11198	0	28.65	71.2	99.85
			0	4.28662	7.88923	8.54748
Sauvetage		Femelles
