# Supplementary material for: A fatty acid anabolic pathway in specialized-cells sustains a remote signal that controls egg activation in Drosophila
Source: PLoS Genet. 2024 Mar 14;20(3):e1011186. doi: 10.1371/journal.pgen.1011186 (PMC10965083; doi:10.1371/journal.pgen.1011186)
Supplement: S1 Raw Data — (ZIP) [file pgen.1011186.s001.zip › Poidevin DATA/SUP DATA/Supplementary figure S7/221130 Lay eggs Activation with or not dechorionation.xlsx]

## Sheet: Without dechorionation
Without dechorionation
Bleach 50% treatment (around 2% cloride index) 2 min for WT and 1 min for mutant													% per EXP
	EXP1												EXP1							Average	ecart type
	# oocytes Start	# pupea after activation	# oocytes Start	# pupea after activation	# oocytes Start	# pupea after activation	# oocytes Start	# pupea after activation
WT no activation	118	81											68.6441							68.6441	#DIV/0!
WT Activated	100	64	100	51	100	46	100	66					64	51	46	66				56.75	9.29157
Ri45 no activation	12	2	13	2									16.6667	15.3846						16.0256	0.906547
Ri45 Activated	76	5	38	3	25	2							6.57895	7.89474	8					7.49123	0.791809
Ri88 no activation	75	0	65	1									0	1.53846						0.769231	1.08786
Ri88 Activated	74	1	55	0	28	0							1.35135	0	0					0.45045	0.780203
	EXP2												EXP2							Average	ecart type
	# oocytes Start	# pupea after activation	# oocytes Start	# pupea after activation	# oocytes Start	# pupea after activation	# oocytes Start	# pupea after activation	# oocytes Start	# pupea after activation
WT no activation	100	61											61							61	#DIV/0!
WT Activated	100	85	100	53	100	76	101	46	70	47			85	53	76	45.5446	67.1429			71.3333	16.5025
Ri45 no activation	29	4											13.7931	9.23077						11.5119	3.22606
Ri45 Activated	65	6	45	5	45	1	23	0	18	0			9.23077	11.1111	2.22222	0	0			7.52137	4.68451
Ri88 no activation	33	0											0							0	#DIV/0!
Ri88 Activated	58	0	100	0	36	0							0	0	0					0	0
	EXP3												EXP3							Average	ecart type
	# oocytes Start	# pupea after activation	# oocytes Start	# pupea after activation	# oocytes Start	# pupea after activation	# oocytes Start	# pupea after activation	# oocytes Start	# pupea after activation
WT no activation	100	72											72							72	#DIV/0!
WT Activated	100	83	100	45	100	68	100	51	100	71			83	45	68	51	71			65.3333	19.1398
Ri45 no activation	26	3											11.5385							11.5385	#DIV/0!
Ri45 Activated	78	8	55	6	43	1	40	1	20	0			10.2564	10.9091	2.32558	2.5	0			7.83036	4.77844
Ri88 no activation	60	0	23	0									0	0						0	0
Ri88 Activated	58	0	100	0	36	0							0	0	0					0	0

## Sheet: With dechorionation
Without dechorionation
Bleach 50% treatment (around 2% cloride index) 2 min for WT and 1 min for mutant																% per EXP
	EXP1												N total			EXP1							Average	ecart type
	# oocytes Start	# pupea after activation	# oocytes Start	# pupea after activation	# oocytes Start	# pupea after activation	# oocytes Start	# pupea after activation	# oocytes Start	# pupea after activation
WT no activation	54	26	72	37									126			48.1481	51.3889						49.7685	2.29155
WT Activated	83	34	78	32	122	58	86	44	61	24			430			40.9639	41.0256	47.541	51.1628	39.3443			44.0075	3.7796
Ri45 no activation	31	0											31			0							0	#DIV/0!
Ri45 Activated	48	0	29	0	39	1	24	0	17	0			157			0	0	2.5641	0	0			0.512821	1.48039
Ri88 no activation	20	0											20			0							0	#DIV/0!
Ri88 Activated	35	0	14	0	18	0							67			0	0	0					0	0
	EXP2															EXP2							Average	ecart type
	# oocytes Start	# pupea after activation	# oocytes Start	# pupea after activation	# oocytes Start	# pupea after activation	# oocytes Start	# pupea after activation	# oocytes Start	# pupea after activation
WT no activation	50	33	64	29									114			66	45.3125						55.6562	14.6283
WT Activated	26	16	25	8	73	35	63	25	84	52			271			61.5385	32	47.9452	39.6825	61.9048			47.1612	14.7848
Ri45 no activation	43	1											43			2.32558							2.32558	#DIV/0!
Ri45 Activated	22	0	25	0	17	0	28	0					92			0	0	0	0				0	0
Ri88 no activation	53	0											53			0							0	#DIV/0!
Ri88 Activated	3	0	28	0	10	0	11	0					52			0	0	0	0				0	0
	EXP3															EXP3							Average	ecart type
	# oocytes Start	# pupea after activation	# oocytes Start	# pupea after activation	# oocytes Start	# pupea after activation	# oocytes Start	# pupea after activation	# oocytes Start	# pupea after activation
WT no activation	55	37											55			67.2727							67.2727	#DIV/0!
WT Activated	63	28	40	20	46	21	48	19	72	33			269			44.4444	50	45.6522	39.5833	45.8333			46.6989	2.92194
Ri45 no activation	3	0											3			0							0	#DIV/0!
Ri45 Activated	29	0	20	0	27	0	16	0					92			0	0	0	0				0	0
Ri88 no activation	9	0											9			0							0	#DIV/0!
Ri88 Activated	29	0	26	0	19	0	20	0					94			0	0	0	0				0	0
	EXP4															EXP3							Average	ecart type
	# oocytes Start	# pupea after activation	# oocytes Start	# pupea after activation	# oocytes Start	# pupea after activation	# oocytes Start	# pupea after activation	# oocytes Start	# pupea after activation
WT no activation	40	21											40			52.5							52.5	#DIV/0!
WT Activated	86	41	77	29	38	13	46	22	97	44			344			47.6744	37.6623	34.2105	47.8261	45.3608			39.8491	6.99325
Ri45 no activation	9	0											9			0							0	#DIV/0!
Ri45 Activated	49	0	31	0	29	0	36	0	18	0			163			0	0	0	0	0			0	0
Ri88 no activation	11	0											11			0							0	#DIV/0!
Ri88 Activated	63	0	23	0	21	0	13	0	42	0			162			0	0	0	0	0			0	0
											Total whole experiment
											WT no activation		335
											WT Activated		1314
											Ri45 no activation		86
											Ri45 Activated		504
											Ri88 no activation		93
											Ri88 Activated		375
